# Supplementary material for: (1S,2R,8R)-2,2-Dichloro-3,7,7,10-tetra­methyltricyclo­[6.4.0.01,3]dodec-10-en-9-one
Source: Acta Crystallogr Sect E Struct Rep Online. 2010 Oct 23;66(Pt 11):o2911. doi: 10.1107/S1600536810040213 (PMC3009205; doi:10.1107/S1600536810040213)
Supplement: Supplementary file 1 [file e-66-o2911-sup1.cif]

##############################################################################
###                                                                        ###
###        Electronic paper (Acta Crystallographica Section E)             ###
###                                                                        ###
##############################################################################
#                                                                            #
# This CIF contains the data in a paper accepted for publication in Acta     #
# Crystallographica Section E. It conforms to the requirements of Notes      #
# for Authors for Section E, and has been peer reviewed under the auspices   #
# of the IUCr Commission on Journals.                                        #
#                                                                            #
# Full details of the Crystallographic Information File format               #
# are given in the paper "The Crystallographic Information File (CIF):       #
# a New Standard Archive File for Crystallography" by S. R. Hall, F. H.      #
# Allen and I. D. Brown [Acta Cryst. (1991), A47, 655-685].                  #
#                                                                            #
# The current version of the core CIF dictionary is obtainable from          #
# ftp://ftp.iucr.org/pub/cif_core.dic. The current version number is 2.4.    #
#                                                                            #
# Software is freely available for graphical display of the structure(s) in  #
# this CIF.  For information consult the CIF home page http://www.iucr.org/  #
# cif/home.html                                                              #
#                                                                            #
# This file may be used for bona fide research purposes within the           #
# scientific community so long as proper attribution is given to the journal # 
# article from which it was obtained.                                        #
#                                                                            #
##############################################################################
                                             
data_I
_audit_creation_method     SHELXL-97
_chemical_name_systematic
;
(1<i>S</i>,2<i>R</i>,8<i>R</i>)-2,2-Dichloro-3,7,7,10-
tetramethyltricyclo[6.4.0.0^1,3^]dodec-10-en-9-one
;
_chemical_name_common     '6\a,7\a-dichlorocarbene-himachal-3-en-2-one'
_chemical_formula_moiety     'C16 H22 Cl2 O'
_chemical_formula_sum     'C16 H22 Cl2 O'
_chemical_formula_iupac     'C16 H22 Cl2 O'
_chemical_formula_weight     301.24
_chemical_melting_point     ?
_symmetry_cell_setting     monoclinic
_symmetry_space_group_name_H-M     'P 21'
_symmetry_space_group_name_Hall     'P 2yb'
loop_
    _symmetry_equiv_pos_as_xyz
    'x, y, z'
    '-x, y+1/2, -z'
_cell_length_a     6.6680(7)
_cell_length_b     18.7760(16)
_cell_length_c     12.7696(12)
_cell_angle_alpha     90.00
_cell_angle_beta     90.430(3)
_cell_angle_gamma     90.00
_cell_volume     1598.7(3)
_cell_formula_units_Z     4
_cell_measurement_reflns_used     11524
_cell_measurement_theta_min     2.29
_cell_measurement_theta_max     28.24
_cell_measurement_temperature     298(2)
_exptl_crystal_description     Prism
_exptl_crystal_colour     colourless
_exptl_crystal_size_max     0.27
_exptl_crystal_size_mid     0.18
_exptl_crystal_size_min     0.12
_exptl_crystal_density_diffrn     1.252
_exptl_crystal_density_method     'not measured'
_exptl_crystal_F_000     640
_exptl_absorpt_coefficient_mu     0.397
_exptl_absorpt_correction_type     none
_exptl_absorpt_process_details     ?
_exptl_absorpt_correction_T_min     ?
_exptl_absorpt_correction_T_max     ?
_diffrn_ambient_temperature     298(2)
_diffrn_radiation_type     MoK\a
_diffrn_radiation_wavelength     0.71073
_diffrn_radiation_source     'fine-focus sealed tube'
_diffrn_radiation_monochromator     graphite
_diffrn_measurement_device_type     'Bruker X8 APEXII CCD area-detector'
_diffrn_measurement_method     '\f and \w scans'
_diffrn_detector_area_resol_mean     ?
_diffrn_reflns_number     11524
_diffrn_reflns_av_R_equivalents     0.0307
_diffrn_reflns_av_sigmaI/netI     0.0459
_diffrn_reflns_theta_min     2.69
_diffrn_reflns_theta_max     28.24
_diffrn_reflns_theta_full     28.24
_diffrn_measured_fraction_theta_max     0.991
_diffrn_measured_fraction_theta_full     0.991
_diffrn_reflns_limit_h_min     -8
_diffrn_reflns_limit_h_max     8
_diffrn_reflns_limit_k_min     -16
_diffrn_reflns_limit_k_max     24
_diffrn_reflns_limit_l_min     -14
_diffrn_reflns_limit_l_max     17
_diffrn_standards_number     ?
_diffrn_standards_interval_count     ?
_diffrn_standards_interval_time     ?
_diffrn_standards_decay_%     ?
_reflns_number_total     5817
_reflns_number_gt     4348
_reflns_threshold_expression     I>2sigma(I)
_refine_ls_structure_factor_coef     Fsqd
_refine_ls_matrix_type     full
_refine_ls_R_factor_all     0.0586
_refine_ls_R_factor_gt     0.0387
_refine_ls_wR_factor_gt     0.0848
_refine_ls_wR_factor_ref     0.0939
_refine_ls_goodness_of_fit_ref     1.004
_refine_ls_restrained_S_all     1.004
_refine_ls_number_reflns     5817
_refine_ls_number_parameters     351
_refine_ls_number_restraints     1
_refine_ls_hydrogen_treatment     constr
_refine_ls_weighting_scheme     calc
_refine_ls_weighting_details
         'calc w=1/[\s^2^(Fo^2^)+(0.0451P)^2^+0.0000P] where P=(Fo^2^+2Fc^2^)/3'
_atom_sites_solution_hydrogens     geom
_atom_sites_solution_primary     direct
_atom_sites_solution_secondary     difmap
_refine_ls_shift/su_max     0.000
_refine_ls_shift/su_mean     0.000
_refine_diff_density_max     0.172
_refine_diff_density_min     -0.174
_refine_ls_extinction_method     none
_refine_ls_extinction_coef     ?
_refine_ls_abs_structure_details
                              'Flack & Bernardinelli (2000), 1791 Friedel pairs'
_refine_ls_abs_structure_Flack     0.01(5)
loop_
    _atom_type_symbol
    _atom_type_description
    _atom_type_scat_dispersion_real
    _atom_type_scat_dispersion_imag
    _atom_type_scat_source
    'C' 'C' 0.0033 0.0016
                         'International Tables Vol C Tables 4.2.6.8 and 6.1.1.4'
    'H' 'H' 0.0000 0.0000
                         'International Tables Vol C Tables 4.2.6.8 and 6.1.1.4'
    'Cl' 'Cl' 0.1484 0.1585
                         'International Tables Vol C Tables 4.2.6.8 and 6.1.1.4'
_computing_data_collection     'APEX2 (Bruker, 2009)'
_computing_cell_refinement     'SAINT (Bruker, 2009)'
_computing_data_reduction     'SAINT (Bruker, 2009)'
_computing_structure_solution     'SHELXS97 (Sheldrick,2008)'
_computing_structure_refinement     'SHELXS97 (Sheldrick,2008)'
_computing_molecular_graphics     'ORTEP-3 for Windows (Farrugia,1997)'
_computing_publication_material     'WinGX (Farrugia, 1999)'
loop_
    _atom_site_type_symbol
    _atom_site_label
    _atom_site_fract_x
    _atom_site_fract_y
    _atom_site_fract_z
    _atom_site_U_iso_or_equiv
    _atom_site_adp_type
    _atom_site_calc_flag
    _atom_site_refinement_flags
    _atom_site_occupancy
    _atom_site_disorder_assembly
    _atom_site_disorder_group
    C C4 0.2648(4) 0.51700(18) 0.1518(2) 0.0665(8) Uani d . 1 . .
    H H4 0.3713 0.5344 0.1916 0.080 Uiso calc R 1 . .
    C C5 0.3032(4) 0.50170(17) 0.0397(2) 0.0566(7) Uani d . 1 . .
    H H5A 0.3645 0.4551 0.0335 0.068 Uiso calc R 1 . .
    H H5B 0.3967 0.5366 0.0125 0.068 Uiso calc R 1 . .
    C C6 0.1141(4) 0.50357(13) -0.02434(19) 0.0428(5) Uani d . 1 . .
    C C7 0.1190(4) 0.50653(15) -0.1455(2) 0.0555(7) Uani d . 1 . .
    C C13 0.3194(5) 0.5040(2) -0.2006(3) 0.0842(11) Uani d . 1 . .
    H H13A 0.3063 0.5251 -0.2688 0.126 Uiso calc R 1 . .
    H H13B 0.3615 0.4553 -0.2077 0.126 Uiso calc R 1 . .
    H H13C 0.4173 0.5298 -0.1603 0.126 Uiso calc R 1 . .
    C C29 0.7542(5) 0.3406(2) 0.3751(3) 0.0802(10) Uani d . 1 . .
    H H29A 0.7532 0.3825 0.3320 0.120 Uiso calc R 1 . .
    H H29B 0.7934 0.3003 0.3338 0.120 Uiso calc R 1 . .
    H H29C 0.8478 0.3469 0.4318 0.120 Uiso calc R 1 . .
    C C30 0.1340(6) 0.1455(2) 0.4271(3) 0.1001(13) Uani d . 1 . .
    H H30A 0.0623 0.1353 0.4903 0.150 Uiso calc R 1 . .
    H H30B 0.1376 0.1036 0.3841 0.150 Uiso calc R 1 . .
    H H30C 0.0677 0.1832 0.3898 0.150 Uiso calc R 1 . .
    C C32 0.4841(4) 0.36421(13) 0.51889(19) 0.0483(6) Uani d . 1 . .
    Cl Cl2 0.23340(15) 0.64403(4) -0.07935(7) 0.0867(3) Uani d . 1 . .
    Cl Cl3 0.24108(11) 0.40022(3) 0.53257(6) 0.0636(2) Uani d . 1 . .
    Cl Cl4 0.65593(14) 0.42095(4) 0.58207(7) 0.0779(2) Uani d . 1 . .
    C C1 -0.0602(3) 0.46308(12) 0.02462(19) 0.0401(5) Uani d . 1 . .
    H H1 -0.1815 0.4787 -0.0126 0.048 Uiso calc R 1 . .
    C C2 -0.0857(4) 0.48562(13) 0.1377(2) 0.0478(6) Uani d . 1 . .
    C C3 0.0909(4) 0.50787(16) 0.1996(2) 0.0577(7) Uani d . 1 . .
    C C8 -0.0460(5) 0.46708(15) -0.2027(2) 0.0635(8) Uani d . 1 . .
    H H8A -0.0446 0.4806 -0.2760 0.076 Uiso calc R 1 . .
    H H8B -0.1744 0.4812 -0.1742 0.076 Uiso calc R 1 . .
    C C9 -0.0246(6) 0.38591(16) -0.1941(2) 0.0753(9) Uani d . 1 . .
    H H9A -0.1549 0.3645 -0.2070 0.090 Uiso calc R 1 . .
    H H9B 0.0644 0.3698 -0.2490 0.090 Uiso calc R 1 . .
    C C10 0.0552(5) 0.35865(15) -0.0899(2) 0.0681(8) Uani d . 1 . .
    H H10A 0.1938 0.3738 -0.0837 0.082 Uiso calc R 1 . .
    H H10B 0.0560 0.3070 -0.0933 0.082 Uiso calc R 1 . .
    C C11 -0.0502(4) 0.37973(13) 0.0114(2) 0.0476(6) Uani d . 1 . .
    C C12 0.0569(6) 0.52838(19) 0.3121(2) 0.0791(10) Uani d . 1 . .
    H H12A 0.1817 0.5263 0.3499 0.119 Uiso calc R 1 . .
    H H12B -0.0371 0.4960 0.3430 0.119 Uiso calc R 1 . .
    H H12C 0.0043 0.5759 0.3151 0.119 Uiso calc R 1 . .
    C C14 -0.2671(5) 0.35177(17) 0.0103(3) 0.0793(10) Uani d . 1 . .
    H H14A -0.2660 0.3008 0.0045 0.119 Uiso calc R 1 . .
    H H14B -0.3383 0.3718 -0.0483 0.119 Uiso calc R 1 . .
    H H14C -0.3322 0.3653 0.0741 0.119 Uiso calc R 1 . .
    C C15 0.0620(5) 0.34352(16) 0.1020(3) 0.0709(9) Uani d . 1 . .
    H H15A 0.0584 0.2928 0.0925 0.106 Uiso calc R 1 . .
    H H15B -0.0008 0.3557 0.1670 0.106 Uiso calc R 1 . .
    H H15C 0.1989 0.3594 0.1032 0.106 Uiso calc R 1 . .
    C C16 0.0640(4) 0.57190(14) -0.0831(2) 0.0545(7) Uani d . 1 . .
    C C17 0.3373(3) 0.23635(12) 0.52663(18) 0.0416(5) Uani d . 1 . .
    H H17 0.2229 0.2643 0.5009 0.050 Uiso calc R 1 . .
    C C18 0.2929(4) 0.21847(13) 0.6403(2) 0.0491(6) Uani d . 1 . .
    C C19 0.4595(4) 0.21347(15) 0.7164(2) 0.0566(7) Uani d . 1 . .
    C C20 0.6448(4) 0.23164(15) 0.6869(2) 0.0541(7) Uani d . 1 . .
    H H20 0.7473 0.2279 0.7364 0.065 Uiso calc R 1 . .
    C C21 0.6985(4) 0.25743(14) 0.5803(2) 0.0504(6) Uani d . 1 . .
    H H21A 0.7596 0.2188 0.5415 0.060 Uiso calc R 1 . .
    H H21B 0.7965 0.2954 0.5867 0.060 Uiso calc R 1 . .
    C C22 0.5185(4) 0.28455(12) 0.51998(19) 0.0394(5) Uani d . 1 . .
    C C23 0.5449(4) 0.32811(15) 0.41890(19) 0.0503(6) Uani d . 1 . .
    C C24 0.3892(5) 0.31700(17) 0.3332(2) 0.0620(8) Uani d . 1 . .
    H H24A 0.4055 0.3534 0.2801 0.074 Uiso calc R 1 . .
    H H24B 0.2564 0.3223 0.3627 0.074 Uiso calc R 1 . .
    C C25 0.4058(6) 0.2439(2) 0.2822(2) 0.0831(10) Uani d . 1 . .
    H H25A 0.5018 0.2470 0.2256 0.100 Uiso calc R 1 . .
    H H25B 0.2768 0.2320 0.2513 0.100 Uiso calc R 1 . .
    C C26 0.4694(5) 0.18318(19) 0.3547(3) 0.0788(10) Uani d . 1 . .
    H H26A 0.6073 0.1919 0.3757 0.095 Uiso calc R 1 . .
    H H26B 0.4690 0.1398 0.3135 0.095 Uiso calc R 1 . .
    C C27 0.3494(4) 0.16840(15) 0.4547(2) 0.0612(8) Uani d . 1 . .
    C C28 0.4103(5) 0.1891(2) 0.8254(3) 0.0821(10) Uani d . 1 . .
    H H28A 0.5294 0.1903 0.8681 0.123 Uiso calc R 1 . .
    H H28B 0.3590 0.1414 0.8230 0.123 Uiso calc R 1 . .
    H H28C 0.3112 0.2201 0.8549 0.123 Uiso calc R 1 . .
    C C31 0.4526(6) 0.10533(17) 0.5119(3) 0.0908(11) Uani d . 1 . .
    H H31A 0.5875 0.1184 0.5304 0.136 Uiso calc R 1 . .
    H H31B 0.4548 0.0646 0.4665 0.136 Uiso calc R 1 . .
    H H31C 0.3795 0.0940 0.5742 0.136 Uiso calc R 1 . .
    O O1 -0.2520(3) 0.48319(13) 0.17818(16) 0.0732(6) Uani d . 1 . .
    O O2 0.1224(3) 0.20740(13) 0.66801(17) 0.0771(6) Uani d . 1 . .
    Cl Cl1 -0.18216(13) 0.60662(4) -0.08502(7) 0.0734(2) Uani d . 1 . .
loop_
    _atom_site_aniso_label
    _atom_site_aniso_U_11
    _atom_site_aniso_U_22
    _atom_site_aniso_U_33
    _atom_site_aniso_U_12
    _atom_site_aniso_U_13
    _atom_site_aniso_U_23
    C4 0.0487(17) 0.085(2) 0.065(2) -0.0084(15) -0.0153(14) -0.0067(17)
    C5 0.0387(14) 0.0655(18) 0.0656(18) -0.0037(12) -0.0004(12) -0.0059(14)
    C6 0.0402(13) 0.0434(13) 0.0447(14) -0.0043(10) -0.0006(11) -0.0034(11)
    C7 0.0677(18) 0.0501(15) 0.0489(16) -0.0119(13) 0.0092(13) -0.0005(12)
    C13 0.092(3) 0.089(3) 0.072(2) -0.019(2) 0.0332(19) -0.0136(19)
    C29 0.072(2) 0.100(3) 0.070(2) -0.0123(19) 0.0127(17) 0.0220(19)
    C30 0.077(2) 0.087(3) 0.137(3) -0.019(2) -0.014(2) -0.052(3)
    C32 0.0542(15) 0.0398(13) 0.0506(16) 0.0004(11) -0.0125(12) 0.0009(11)
    Cl2 0.1082(7) 0.0573(5) 0.0947(6) -0.0378(5) 0.0078(5) -0.0006(4)
    Cl3 0.0704(5) 0.0544(4) 0.0658(4) 0.0229(3) -0.0103(3) -0.0051(3)
    Cl4 0.0927(6) 0.0486(4) 0.0918(6) -0.0169(4) -0.0318(4) -0.0002(4)
    C1 0.0353(13) 0.0399(13) 0.0449(14) 0.0020(10) -0.0076(10) 0.0039(11)
    C2 0.0454(15) 0.0471(14) 0.0511(16) 0.0094(11) 0.0035(12) 0.0059(12)
    C3 0.0539(18) 0.0667(18) 0.0522(16) 0.0042(14) -0.0065(13) -0.0101(14)
    C8 0.089(2) 0.0588(17) 0.0430(15) -0.0148(15) -0.0073(14) -0.0008(13)
    C9 0.118(3) 0.0553(18) 0.0527(17) -0.0167(18) -0.0016(17) -0.0117(14)
    C10 0.091(2) 0.0446(16) 0.069(2) 0.0051(15) -0.0035(16) -0.0075(14)
    C11 0.0488(15) 0.0406(13) 0.0532(15) -0.0014(11) -0.0020(12) 0.0025(11)
    C12 0.105(3) 0.080(2) 0.0529(18) -0.003(2) -0.0018(17) -0.0074(16)
    C14 0.075(2) 0.0495(17) 0.114(3) -0.0145(15) -0.0048(19) 0.0074(17)
    C15 0.081(2) 0.0552(17) 0.076(2) 0.0137(15) -0.0104(17) 0.0120(15)
    C16 0.0626(18) 0.0459(14) 0.0549(17) -0.0149(13) -0.0024(13) -0.0026(13)
    C17 0.0348(13) 0.0408(13) 0.0490(15) 0.0067(10) -0.0050(10) -0.0034(11)
    C18 0.0430(15) 0.0421(14) 0.0624(17) 0.0073(11) 0.0050(12) 0.0054(12)
    C19 0.0551(17) 0.0587(17) 0.0559(17) 0.0108(13) -0.0002(13) 0.0135(13)
    C20 0.0510(16) 0.0544(15) 0.0566(17) 0.0087(12) -0.0141(13) 0.0066(13)
    C21 0.0460(15) 0.0466(14) 0.0584(17) 0.0029(11) -0.0054(12) 0.0061(12)
    C22 0.0378(13) 0.0395(12) 0.0410(13) 0.0040(10) -0.0019(10) -0.0007(10)
    C23 0.0494(16) 0.0582(16) 0.0433(14) 0.0008(12) -0.0001(12) 0.0077(13)
    C24 0.070(2) 0.0738(19) 0.0416(15) 0.0087(15) -0.0054(13) 0.0035(15)
    C25 0.102(3) 0.098(3) 0.0487(18) 0.011(2) -0.0075(17) -0.0172(18)
    C26 0.088(2) 0.073(2) 0.076(2) 0.0114(18) 0.0056(18) -0.0394(18)
    C27 0.0563(17) 0.0455(15) 0.082(2) -0.0012(12) -0.0020(15) -0.0182(15)
    C28 0.090(2) 0.090(3) 0.066(2) 0.015(2) 0.0108(18) 0.0236(19)
    C31 0.097(3) 0.0443(17) 0.131(3) 0.0114(18) 0.003(2) -0.010(2)
    O1 0.0502(12) 0.1049(17) 0.0647(13) 0.0081(11) 0.0127(10) 0.0001(12)
    O2 0.0439(12) 0.0959(17) 0.0917(16) 0.0044(11) 0.0137(10) 0.0280(13)
    Cl1 0.0823(6) 0.0530(4) 0.0846(5) 0.0118(4) -0.0146(4) 0.0132(4)
_geom_special_details
;
All e.s.d.'s (except the e.s.d. in the dihedral angle between two l.s. planes)
are estimated using the full covariance matrix. The cell e.s.d.'s are taken
into account individually in the estimation of e.s.d.'s in distances, angles
and torsion angles; correlations between e.s.d.'s in cell parameters are only
used when they are defined by crystal symmetry. An approximate (isotropic)
treatment of cell e.s.d.'s is used for estimating e.s.d.'s involving l.s.
planes.
;
loop_
    _geom_bond_atom_site_label_1
    _geom_bond_atom_site_label_2
    _geom_bond_site_symmetry_2
    _geom_bond_distance
    _geom_bond_publ_flag
    C4 C3 . 1.326(4) ?
    C4 C5 . 1.484(4) ?
    C4 H4 . 0.9300 ?
    C5 C6 . 1.498(4) ?
    C5 H5A . 0.9700 ?
    C5 H5B . 0.9700 ?
    C6 C16 . 1.522(4) ?
    C6 C1 . 1.527(3) ?
    C6 C7 . 1.549(4) ?
    C7 C16 . 1.510(4) ?
    C7 C8 . 1.510(4) ?
    C7 C13 . 1.516(4) ?
    C13 H13A . 0.9600 ?
    C13 H13B . 0.9600 ?
    C13 H13C . 0.9600 ?
    C29 C23 . 1.526(4) ?
    C29 H29A . 0.9600 ?
    C29 H29B . 0.9600 ?
    C29 H29C . 0.9600 ?
    C30 C27 . 1.537(4) ?
    C30 H30A . 0.9600 ?
    C30 H30B . 0.9600 ?
    C30 H30C . 0.9600 ?
    C32 C23 . 1.504(4) ?
    C32 C22 . 1.513(3) ?
    C32 Cl4 . 1.756(3) ?
    C32 Cl3 . 1.766(3) ?
    Cl2 C16 . 1.764(3) ?
    C1 C2 . 1.515(4) ?
    C1 C11 . 1.576(3) ?
    C1 H1 . 0.9800 ?
    C2 O1 . 1.228(3) ?
    C2 C3 . 1.474(4) ?
    C3 C12 . 1.506(4) ?
    C8 C9 . 1.535(4) ?
    C8 H8A . 0.9700 ?
    C8 H8B . 0.9700 ?
    C9 C10 . 1.519(4) ?
    C9 H9A . 0.9700 ?
    C9 H9B . 0.9700 ?
    C10 C11 . 1.529(4) ?
    C10 H10A . 0.9700 ?
    C10 H10B . 0.9700 ?
    C11 C15 . 1.532(4) ?
    C11 C14 . 1.538(4) ?
    C12 H12A . 0.9600 ?
    C12 H12B . 0.9600 ?
    C12 H12C . 0.9600 ?
    C14 H14A . 0.9600 ?
    C14 H14B . 0.9600 ?
    C14 H14C . 0.9600 ?
    C15 H15A . 0.9600 ?
    C15 H15B . 0.9600 ?
    C15 H15C . 0.9600 ?
    C16 Cl1 . 1.766(3) ?
    C17 C22 . 1.513(3) ?
    C17 C18 . 1.521(4) ?
    C17 C27 . 1.574(3) ?
    C17 H17 . 0.9800 ?
    C18 O2 . 1.211(3) ?
    C18 C19 . 1.473(4) ?
    C19 C20 . 1.339(4) ?
    C19 C28 . 1.505(4) ?
    C20 C21 . 1.491(4) ?
    C20 H20 . 0.9300 ?
    C21 C22 . 1.509(3) ?
    C21 H21A . 0.9700 ?
    C21 H21B . 0.9700 ?
    C22 C23 . 1.539(3) ?
    C23 C24 . 1.517(4) ?
    C24 C25 . 1.523(5) ?
    C24 H24A . 0.9700 ?
    C24 H24B . 0.9700 ?
    C25 C26 . 1.527(5) ?
    C25 H25A . 0.9700 ?
    C25 H25B . 0.9700 ?
    C26 C27 . 1.537(5) ?
    C26 H26A . 0.9700 ?
    C26 H26B . 0.9700 ?
    C27 C31 . 1.549(5) ?
    C28 H28A . 0.9600 ?
    C28 H28B . 0.9600 ?
    C28 H28C . 0.9600 ?
    C31 H31A . 0.9600 ?
    C31 H31B . 0.9600 ?
    C31 H31C . 0.9600 ?
loop_
    _geom_angle_atom_site_label_1
    _geom_angle_atom_site_label_2
    _geom_angle_atom_site_label_3
    _geom_angle_site_symmetry_1
    _geom_angle_site_symmetry_3
    _geom_angle
    _geom_angle_publ_flag
    C3 C4 C5 . . 125.3(3) ?
    C3 C4 H4 . . 117.4 ?
    C5 C4 H4 . . 117.4 ?
    C4 C5 C6 . . 111.8(2) ?
    C4 C5 H5A . . 109.3 ?
    C6 C5 H5A . . 109.3 ?
    C4 C5 H5B . . 109.3 ?
    C6 C5 H5B . . 109.3 ?
    H5A C5 H5B . . 107.9 ?
    C5 C6 C16 . . 118.0(2) ?
    C5 C6 C1 . . 113.9(2) ?
    C16 C6 C1 . . 117.1(2) ?
    C5 C6 C7 . . 121.5(2) ?
    C16 C6 C7 . . 58.90(17) ?
    C1 C6 C7 . . 116.6(2) ?
    C16 C7 C8 . . 118.4(3) ?
    C16 C7 C13 . . 119.3(3) ?
    C8 C7 C13 . . 113.7(3) ?
    C16 C7 C6 . . 59.67(17) ?
    C8 C7 C6 . . 116.4(2) ?
    C13 C7 C6 . . 119.2(3) ?
    C7 C13 H13A . . 109.5 ?
    C7 C13 H13B . . 109.5 ?
    H13A C13 H13B . . 109.5 ?
    C7 C13 H13C . . 109.5 ?
    H13A C13 H13C . . 109.5 ?
    H13B C13 H13C . . 109.5 ?
    C23 C29 H29A . . 109.5 ?
    C23 C29 H29B . . 109.5 ?
    H29A C29 H29B . . 109.5 ?
    C23 C29 H29C . . 109.5 ?
    H29A C29 H29C . . 109.5 ?
    H29B C29 H29C . . 109.5 ?
    C27 C30 H30A . . 109.5 ?
    C27 C30 H30B . . 109.5 ?
    H30A C30 H30B . . 109.5 ?
    C27 C30 H30C . . 109.5 ?
    H30A C30 H30C . . 109.5 ?
    H30B C30 H30C . . 109.5 ?
    C23 C32 C22 . . 61.35(17) ?
    C23 C32 Cl4 . . 118.95(19) ?
    C22 C32 Cl4 . . 119.78(18) ?
    C23 C32 Cl3 . . 120.68(18) ?
    C22 C32 Cl3 . . 121.13(18) ?
    Cl4 C32 Cl3 . . 108.56(14) ?
    C2 C1 C6 . . 110.0(2) ?
    C2 C1 C11 . . 112.6(2) ?
    C6 C1 C11 . . 114.7(2) ?
    C2 C1 H1 . . 106.3 ?
    C6 C1 H1 . . 106.3 ?
    C11 C1 H1 . . 106.3 ?
    O1 C2 C3 . . 120.3(2) ?
    O1 C2 C1 . . 119.9(2) ?
    C3 C2 C1 . . 119.7(2) ?
    C4 C3 C2 . . 119.2(3) ?
    C4 C3 C12 . . 123.0(3) ?
    C2 C3 C12 . . 117.3(2) ?
    C7 C8 C9 . . 112.7(3) ?
    C7 C8 H8A . . 109.1 ?
    C9 C8 H8A . . 109.1 ?
    C7 C8 H8B . . 109.1 ?
    C9 C8 H8B . . 109.1 ?
    H8A C8 H8B . . 107.8 ?
    C10 C9 C8 . . 115.4(2) ?
    C10 C9 H9A . . 108.4 ?
    C8 C9 H9A . . 108.4 ?
    C10 C9 H9B . . 108.4 ?
    C8 C9 H9B . . 108.4 ?
    H9A C9 H9B . . 107.5 ?
    C9 C10 C11 . . 119.6(3) ?
    C9 C10 H10A . . 107.4 ?
    C11 C10 H10A . . 107.4 ?
    C9 C10 H10B . . 107.4 ?
    C11 C10 H10B . . 107.4 ?
    H10A C10 H10B . . 106.9 ?
    C10 C11 C15 . . 107.4(2) ?
    C10 C11 C14 . . 110.0(2) ?
    C15 C11 C14 . . 108.0(2) ?
    C10 C11 C1 . . 111.6(2) ?
    C15 C11 C1 . . 112.4(2) ?
    C14 C11 C1 . . 107.4(2) ?
    C3 C12 H12A . . 109.5 ?
    C3 C12 H12B . . 109.5 ?
    H12A C12 H12B . . 109.5 ?
    C3 C12 H12C . . 109.5 ?
    H12A C12 H12C . . 109.5 ?
    H12B C12 H12C . . 109.5 ?
    C11 C14 H14A . . 109.5 ?
    C11 C14 H14B . . 109.5 ?
    H14A C14 H14B . . 109.5 ?
    C11 C14 H14C . . 109.5 ?
    H14A C14 H14C . . 109.5 ?
    H14B C14 H14C . . 109.5 ?
    C11 C15 H15A . . 109.5 ?
    C11 C15 H15B . . 109.5 ?
    H15A C15 H15B . . 109.5 ?
    C11 C15 H15C . . 109.5 ?
    H15A C15 H15C . . 109.5 ?
    H15B C15 H15C . . 109.5 ?
    C7 C16 C6 . . 61.42(18) ?
    C7 C16 Cl2 . . 118.7(2) ?
    C6 C16 Cl2 . . 119.7(2) ?
    C7 C16 Cl1 . . 121.5(2) ?
    C6 C16 Cl1 . . 121.25(19) ?
    Cl2 C16 Cl1 . . 108.17(15) ?
    C22 C17 C18 . . 110.30(19) ?
    C22 C17 C27 . . 114.06(19) ?
    C18 C17 C27 . . 112.9(2) ?
    C22 C17 H17 . . 106.3 ?
    C18 C17 H17 . . 106.3 ?
    C27 C17 H17 . . 106.3 ?
    O2 C18 C19 . . 120.1(2) ?
    O2 C18 C17 . . 120.4(2) ?
    C19 C18 C17 . . 119.5(2) ?
    C20 C19 C18 . . 119.4(2) ?
    C20 C19 C28 . . 123.1(3) ?
    C18 C19 C28 . . 117.5(3) ?
    C19 C20 C21 . . 124.6(2) ?
    C19 C20 H20 . . 117.7 ?
    C21 C20 H20 . . 117.7 ?
    C20 C21 C22 . . 112.3(2) ?
    C20 C21 H21A . . 109.1 ?
    C22 C21 H21A . . 109.1 ?
    C20 C21 H21B . . 109.1 ?
    C22 C21 H21B . . 109.1 ?
    H21A C21 H21B . . 107.9 ?
    C21 C22 C17 . . 113.7(2) ?
    C21 C22 C32 . . 117.3(2) ?
    C17 C22 C32 . . 118.1(2) ?
    C21 C22 C23 . . 120.8(2) ?
    C17 C22 C23 . . 117.5(2) ?
    C32 C22 C23 . . 59.02(17) ?
    C32 C23 C24 . . 119.1(2) ?
    C32 C23 C29 . . 119.7(3) ?
    C24 C23 C29 . . 112.3(2) ?
    C32 C23 C22 . . 59.62(15) ?
    C24 C23 C22 . . 116.7(2) ?
    C29 C23 C22 . . 120.0(2) ?
    C23 C24 C25 . . 112.4(3) ?
    C23 C24 H24A . . 109.1 ?
    C25 C24 H24A . . 109.1 ?
    C23 C24 H24B . . 109.1 ?
    C25 C24 H24B . . 109.1 ?
    H24A C24 H24B . . 107.9 ?
    C24 C25 C26 . . 115.7(3) ?
    C24 C25 H25A . . 108.3 ?
    C26 C25 H25A . . 108.3 ?
    C24 C25 H25B . . 108.3 ?
    C26 C25 H25B . . 108.3 ?
    H25A C25 H25B . . 107.4 ?
    C25 C26 C27 . . 119.7(3) ?
    C25 C26 H26A . . 107.4 ?
    C27 C26 H26A . . 107.4 ?
    C25 C26 H26B . . 107.4 ?
    C27 C26 H26B . . 107.4 ?
    H26A C26 H26B . . 106.9 ?
    C30 C27 C26 . . 110.6(3) ?
    C30 C27 C31 . . 107.7(3) ?
    C26 C27 C31 . . 107.3(3) ?
    C30 C27 C17 . . 108.0(2) ?
    C26 C27 C17 . . 111.6(2) ?
    C31 C27 C17 . . 111.7(3) ?
    C19 C28 H28A . . 109.5 ?
    C19 C28 H28B . . 109.5 ?
    H28A C28 H28B . . 109.5 ?
    C19 C28 H28C . . 109.5 ?
    H28A C28 H28C . . 109.5 ?
    H28B C28 H28C . . 109.5 ?
    C27 C31 H31A . . 109.5 ?
    C27 C31 H31B . . 109.5 ?
    H31A C31 H31B . . 109.5 ?
    C27 C31 H31C . . 109.5 ?
    H31A C31 H31C . . 109.5 ?
    H31B C31 H31C . . 109.5 ?
data_global
_journal_date_recd_electronic     2010-10-01
_journal_date_accepted     2010-10-07
_journal_name_full     'Acta Crystallographica, Section E'
_journal_year     2010
_journal_volume     66
_journal_issue     11
_journal_page_first     o2911
_journal_page_last     o2911
_journal_paper_category     QO
_journal_coeditor_code     IM2235
_publ_contact_author_name     'Professor Ahmed Benharref'
_publ_contact_author_address
;
Laboratoire de Chimie Biomol\'eculaires,
Substances Naturelles et R\'eactivit\'e,
URAC16,Facult\'e des Sciences Semlalia,
BP 2390 Bd My Abdellah,
40000 Marrakech
Morocco,
;
_publ_contact_author_email     'abenharref@yahoo.fr'
_publ_contact_author_fax     '0021224437408'
_publ_contact_author_phone     '0021224434649'
_publ_section_title
;\
(1<i>S</i>,2<i>R</i>,8<i>R</i>)-2,2-Dichloro-3,7,7,10-\
tetramethyltricyclo[6.4.0.0^1,3^]dodec-10-en-9-one
;
loop_
    _publ_author_name
    _publ_author_address
    'Benharref, Ahmed'
;
Laboratoire de Chimie Biomol\'eculaires,
Substances Naturelles et R\'eactivit\'e,
URAC16,Facult\'e des Sciences Semlalia,
BP 2390 Bd My Abdellah,
40000 Marrakech
Morocco
;
    'El Ammari, Lahcen'
;
Laboratoire de Chimie du Solide Appliqu\'ee
Facult\'e des Sciences
Avenue Ibn Battouta BP 1014 Rabat, Morocco
;
    'Berraho, Moha'
;
Laboratoire de Chimie Biomol\'eculaires,
Substances Naturelles et R\'eactivit\'e,
URAC16,Facult\'e des Sciences Semlalia,
BP 2390 Bd My Abdellah,
40000 Marrakech
Morocco
;
