# Supplementary material for: (1S,2R,8R)-2,2-Dichloro-3,7,7,10-tetra­methyltricyclo­[6.4.0.01,3]dodec-10-en-9-one
Source: Acta Crystallogr Sect E Struct Rep Online. 2010 Oct 23;66(Pt 11):o2911. doi: 10.1107/S1600536810040213 (PMC3009205; doi:10.1107/S1600536810040213)
Supplement: Supplementary file 2 [file e-66-o2911-Isup2.hkl]

#
# h,k,l, Fc-squared, Fo-squared, sigma(Fo-squared) and status flag
#
data_I
_shelx_title ' EL_MOH_CSM in P2(1)'
_shelx_refln_list_code          4
_shelx_F_calc_maximum      144.06
_exptl_crystal_F_000       640.00
_reflns_d_resolution_high  0.7511
 
loop_
 _symmetry_equiv_pos_as_xyz
 'x, y, z'
 '-x, y+1/2, -z'
 
_cell_length_a     6.6680
_cell_length_b    18.7760
_cell_length_c    12.7696
_cell_angle_alpha  90.000
_cell_angle_beta   90.430
_cell_angle_gamma  90.000
 
_shelx_F_squared_multiplier     1.000
 
loop_
 _refln_index_h
 _refln_index_k
 _refln_index_l
 _refln_F_squared_calc
 _refln_F_squared_meas
 _refln_F_squared_sigma
 _refln_observed_status
   0 -12   0      366.60      338.00     16.38 o
   1 -12   0      188.16      204.27     11.56 o
   1 -11   0      513.15      517.26     22.34 o
   2 -11   0       93.43       88.82      4.99 o
   3 -11   0      274.56      270.71     14.81 o
   0 -10   0     1316.36     1234.10     47.34 o
   1 -10   0      532.39      582.16     24.52 o
   2 -10   0      883.82      869.66     25.11 o
   3 -10   0      260.23      254.91     14.18 o
   4 -10   0       89.20       94.06      8.89 o
   1  -9   0     1944.66     2031.07     74.75 o
   2  -9   0      553.82      529.56     17.07 o
   3  -9   0      405.36      369.45     18.80 o
   4  -9   0       57.25       76.80      7.87 o
   5  -9   0      323.81      318.89     18.55 o
   1  -8   0     1219.98     1283.83     56.17 o
   2  -8   0     1464.68     1427.60     45.80 o
   3  -8   0       88.72       86.04      7.47 o
   4  -8   0      147.43      134.87     10.09 o
   5  -8   0       53.74       53.94      7.65 o
   6  -8   0        2.44        4.80      5.35 o
   1  -7   0     4522.45     4591.95    121.08 o
   2  -7   0     1400.63     1496.78     59.90 o
   3  -7   0      338.27      343.02     17.58 o
   4  -7   0      300.28      295.35     16.42 o
   5  -7   0      191.20      184.92     13.08 o
   6  -7   0       65.41       73.02      9.46 o
   1  -6   0     1070.45     1135.32     31.80 o
   2  -6   0      470.61      417.40     19.88 o
   3  -6   0      443.42      486.82     23.27 o
   4  -6   0        2.96        8.86      3.66 o
   5  -6   0      139.83      170.01     12.45 o
   6  -6   0      119.23      118.12     11.56 o
   7  -6   0        5.84        5.94      5.45 o
   1  -5   0      476.99      461.10     13.15 o
   2  -5   0      148.56      161.89      9.05 o
   3  -5   0     1713.79     1672.28     46.83 o
   4  -5   0      359.81      347.46     12.46 o
   5  -5   0      571.73      536.14     26.73 o
   6  -5   0       30.39       27.57      7.10 o
   7  -5   0       18.30       27.57      7.85 o
   8  -5   0        6.91       20.67      7.63 o
   0  -4   0     2414.52     2377.83     99.04 o
   1  -4   0      545.03      527.53     12.24 o
   2  -4   0      818.81      835.68     24.60 o
   3  -4   0     1048.35     1146.71     33.43 o
   4  -4   0      578.62      577.67     18.91 o
   5  -4   0      569.81      551.30     19.03 o
   6  -4   0        0.65        1.97      4.29 o
   7  -4   0       14.03       23.13      7.53 o
   8  -4   0        2.62        6.12      6.29 o
   1  -3   0     3289.14     3333.13     73.79 o
   2  -3   0      572.81      518.03     15.42 o
   3  -3   0     1451.11     1627.06     50.41 o
   4  -3   0     1005.09      995.06     29.98 o
   5  -3   0      130.41      114.21      6.94 o
   6  -3   0      325.19      345.63     20.41 o
   7  -3   0       10.67       14.36      6.84 o
   8  -3   0        0.12        3.62      6.08 o
   1  -2   0    10200.74     9781.67    275.76 o
   2  -2   0      317.85      317.47     11.44 o
   3  -2   0     1562.31     1535.14     44.88 o
   4  -2   0      337.65      371.13     13.13 o
   5  -2   0       50.49       46.05      4.88 o
   6  -2   0      137.12      128.01     11.60 o
   7  -2   0       21.28       12.94      6.67 o
   8  -2   0        2.82       -4.84      5.49 o
   1  -1   0      404.92      400.37      9.58 o
   2  -1   0      161.36      158.11      6.07 o
   3  -1   0     1121.50     1126.62     33.15 o
   4  -1   0      270.30      295.91     10.85 o
   5  -1   0      101.02      102.66      6.57 o
   6  -1   0       29.58       30.01      6.90 o
   7  -1   0       59.83       61.02      9.70 o
   8  -1   0        0.04       14.38      6.96 o
   1   0   0       77.79       92.82      2.96 o
   2   0   0     1410.34     1494.44     42.06 o
   3   0   0      142.66      130.33      5.83 o
   4   0   0      177.00      171.45      7.59 o
   5   0   0      267.54      262.21     11.04 o
   6   0   0       49.06       52.49      8.47 o
   7   0   0       47.38       69.56      9.66 o
   8   0   0        0.23       -4.60      5.00 o
   1   1   0      406.06      404.02      9.60 o
   2   1   0      167.60      167.96      5.01 o
   3   1   0     1157.56     1148.93     33.21 o
   4   1   0      264.63      272.42     10.77 o
   5   1   0      109.99      110.77      6.86 o
   6   1   0       29.24       26.05      4.48 o
   7   1   0       59.45       56.32      9.16 o
   8   1   0        0.03       -2.60      4.86 o
   1   2   0    10096.90    10273.36    224.92 o
   2   2   0      321.14      321.46      9.76 o
   3   2   0     1570.18     1598.53     36.72 o
   4   2   0      339.26      371.77     13.25 o
   5   2   0       52.94       50.99      5.48 o
   6   2   0      139.83      118.71      7.72 o
   7   2   0       21.18       27.12      7.43 o
   8   2   0        2.65       -0.26      5.35 o
   1   3   0     3300.08     3414.52     57.76 o
   2   3   0      551.16      503.51     18.47 o
   3   3   0     1457.93     1638.43     38.02 o
   4   3   0     1004.93      982.97     30.03 o
   5   3   0      124.63      105.04     10.87 o
   6   3   0      322.31      349.31     29.07 o
   7   3   0       10.40       11.66      6.12 o
   8   3   0        0.17       -3.28      5.11 o
   0   4   0     2548.53     2632.14     70.24 o
   1   4   0      546.44      524.58     10.61 o
   2   4   0      864.26      859.84     17.15 o
   3   4   0     1055.74     1152.13     33.55 o
   4   4   0      567.58      590.24     21.93 o
   5   4   0      569.93      558.93     19.35 o
   6   4   0        0.75        0.56      2.68 o
   7   4   0       13.73       18.37      6.49 o
   8   4   0        2.60       -1.06      5.33 o
   1   5   0      487.34      442.14      9.19 o
   2   5   0      148.81      160.54      4.81 o
   3   5   0     1734.09     1624.78     37.47 o
   4   5   0      355.10      349.55     10.28 o
   5   5   0      561.92      527.76     18.65 o
   6   5   0       30.76       37.30      4.92 o
   7   5   0       18.78       30.84      5.35 o
   8   5   0        6.95        9.75      6.21 o
   0   6   0     2673.24     2852.40     78.25 o
   1   6   0     1075.77     1174.32     22.70 o
   2   6   0      475.53      452.98      9.78 o
   3   6   0      442.19      507.79     11.19 o
   4   6   0        3.02        4.11      2.30 o
   5   6   0      138.30      145.13      6.45 o
   6   6   0      117.33      130.91      6.54 o
   7   6   0        6.05        6.94      3.26 o
   8   6   0        4.05       23.60      7.39 o
   1   7   0     4518.94     4581.52     78.17 o
   2   7   0     1392.89     1484.27     26.25 o
   3   7   0      350.23      357.11      8.44 o
   4   7   0      304.09      285.80     12.51 o
   5   7   0      189.46      184.01      9.44 o
   6   7   0       69.31       64.63      4.91 o
   7   7   0       13.27       26.47      5.65 o
   8   7   0       12.78       21.73      7.59 o
   0   8   0     4788.17     5198.08    142.02 o
   1   8   0     1229.95     1294.41     22.69 o
   2   8   0     1450.90     1420.56     27.47 o
   3   8   0       85.91       90.93      3.42 o
   4   8   0      144.09      132.68      5.85 o
   5   8   0       53.34       47.47      3.92 o
   6   8   0        2.13        6.37      2.79 o
   7   8   0        2.52       -0.22      2.77 o
   8   8   0       17.20       12.02      6.84 o
   1   9   0     1934.46     1996.27     45.60 o
   2   9   0      553.77      526.66     11.31 o
   3   9   0      399.44      386.46      9.08 o
   4   9   0       61.96       63.70      3.36 o
   5   9   0      331.96      308.94     10.22 o
   6   9   0        4.98        4.18      2.70 o
   7   9   0       92.13       88.67      6.26 o
   8   9   0        6.70       14.89      6.86 o
   0  10   0     1295.13     1231.47     34.76 o
   1  10   0      529.60      586.19     14.48 o
   2  10   0      899.35      851.76     17.59 o
   3  10   0      266.60      251.15      6.61 o
   4  10   0       87.70       83.21      3.86 o
   5  10   0       11.59       12.06      2.66 o
   6  10   0        6.44        3.69      2.79 o
   7  10   0       25.06       20.10      4.40 o
   8  10   0        3.67       -4.56      5.55 o
   1  11   0      536.32      511.12     10.99 o
   2  11   0       97.44       87.10      3.25 o
   3  11   0      276.48      261.40      6.27 o
   4  11   0      476.62      458.79     11.10 o
   5  11   0       25.01       25.36      3.37 o
   6  11   0       41.20       52.23      4.98 o
   7  11   0        5.20       -3.32      3.37 o
   0  12   0      371.42      348.16     11.12 o
   1  12   0      191.32      197.62      5.10 o
   2  12   0      654.54      647.15     12.47 o
   3  12   0      283.09      273.75      7.21 o
   4  12   0      137.11      139.45      5.51 o
   5  12   0       14.79       16.35      3.46 o
   6  12   0       33.73       33.15      4.24 o
   7  12   0        8.23        4.21      4.14 o
   1  13   0      125.21      132.02      3.96 o
   2  13   0      852.04      848.49     24.18 o
   3  13   0      292.97      281.75      7.37 o
   4  13   0      110.33      116.62      4.86 o
   5  13   0       44.77       50.06      4.20 o
   6  13   0       63.65       71.96      5.45 o
   7  13   0        4.30        2.61      7.25 o
   0  14   0       81.97       93.83      4.65 o
   1  14   0       18.90       15.13      2.00 o
   2  14   0       70.91       67.94      3.03 o
   3  14   0       20.09       18.19      2.48 o
   4  14   0       37.43       40.02      3.72 o
   5  14   0      167.76      162.79      7.25 o
   6  14   0       21.34       29.13      4.99 o
   7  14   0        8.99        6.04      4.23 o
   1  15   0      634.69      635.30     16.04 o
   2  15   0       25.80       30.26      2.34 o
   3  15   0       33.67       33.79      2.61 o
   4  15   0       61.00       51.80      3.90 o
   5  15   0        6.40        3.42      2.64 o
   6  15   0       25.22       22.71      4.01 o
   7  15   0       14.05       17.58      5.14 o
   0  16   0      145.88      137.59      6.04 o
   1  16   0      162.19      145.43      5.30 o
   2  16   0      100.44      104.93      4.20 o
   3  16   0       34.99       31.41      2.63 o
   4  16   0      210.52      209.47     11.70 o
   5  16   0        6.43        8.96      2.93 o
   6  16   0       77.40       77.46     12.26 o
   1  17   0      575.99      536.81     12.02 o
   2  17   0        2.54        1.71      1.54 o
   3  17   0       73.51       73.91      5.71 o
   4  17   0       34.95       31.92      3.38 o
   5  17   0       23.04       21.96      3.47 o
   6  17   0       12.18       15.59      5.81 o
   0  18   0        3.08        2.91      2.04 o
   1  18   0       14.87       12.78      2.28 o
   2  18   0        3.25        2.75      1.81 o
   3  18   0      113.82      111.12      6.14 o
   4  18   0       16.01       12.99      3.17 o
   5  18   0       28.39       36.60      4.05 o
   6  18   0       10.67        6.66      3.99 o
   1  19   0       20.69       25.41      2.72 o
   2  19   0       13.23       11.25      2.15 o
   3  19   0       57.93       54.90      3.30 o
   4  19   0       25.38       25.37      3.68 o
   5  19   0       16.71       16.87      3.72 o
   0  20   0       72.11       69.17      6.49 o
   1  20   0       36.19       37.52      2.92 o
   2  20   0      102.22      118.45      4.60 o
   3  20   0       78.11       82.30      3.96 o
   4  20   0       25.12       24.59      3.66 o
   5  20   0       18.76       11.37      3.70 o
   1  21   0      127.01      136.18      7.04 o
   2  21   0        0.94        0.47      1.98 o
   3  21   0        0.38        0.87      1.64 o
   4  21   0        1.63        2.79      2.66 o
   0  22   0       73.28      100.36      7.89 o
   1  22   0       20.64       22.56      3.69 o
   2  22   0       10.58       11.01      2.41 o
   3  22   0        8.97        8.87      5.62 o
   4  22   0       12.15       16.12      3.09 o
   1  23   0       11.46       14.50      4.99 o
   2  23   0        4.66        5.55      4.66 o
   3  23   0        2.23        3.93      5.31 o
   0  24   0        9.51        9.58      4.15 o
   1  24   0        3.49        4.15      2.40 o
   2  24   0       22.16       26.88      6.47 o
   0 -13   1      101.64       98.78      7.45 o
   1 -13   1     1710.12     1795.37     68.12 o
  -2 -12   1       79.59       89.99      7.16 o
   0 -12   1      325.98      319.49     11.08 o
   1 -12   1       66.95       77.98      6.45 o
  -4 -11   1       65.33       74.12      8.32 o
  -3 -11   1      531.92      524.20     24.41 o
  -2 -11   1      434.22      435.17     20.06 o
  -1 -11   1      318.35      315.41     15.30 o
   0 -11   1      258.03      268.24      9.46 o
   1 -11   1      270.32      263.11     13.18 o
   2 -11   1       21.25       24.68      4.25 o
   3 -11   1      341.76      369.25     18.92 o
  -5 -10   1       14.30       15.79      5.47 o
  -4 -10   1      504.17      480.76     24.35 o
  -3 -10   1      307.17      307.74     16.34 o
  -2 -10   1      180.27      173.60      7.37 o
  -1 -10   1       25.49       25.72      3.95 o
   0 -10   1      638.25      652.88     19.67 o
   1 -10   1      316.75      363.98     15.97 o
   2 -10   1       12.07       15.26      2.39 o
   3 -10   1      675.63      718.29     32.37 o
   4 -10   1      214.76      194.34     13.04 o
  -5  -9   1       12.40       10.64      5.27 o
  -4  -9   1      197.51      192.12     12.74 o
  -3  -9   1       23.21       18.25      4.39 o
  -2  -9   1      580.68      592.23     17.82 o
  -1  -9   1      540.54      526.64     26.86 o
   0  -9   1      201.92      188.21      9.66 o
   1  -9   1     2165.69     2368.86     83.15 o
   2  -9   1      196.91      211.75      9.60 o
   3  -9   1      117.69      131.35      9.26 o
   4  -9   1      125.84      129.40     10.25 o
   5  -9   1       99.78      105.92      9.97 o
  -6  -8   1       61.36       73.77      9.70 o
  -5  -8   1       23.04       19.47      5.96 o
  -4  -8   1      105.83      118.41      9.75 o
  -3  -8   1       97.11      113.00      8.34 o
  -2  -8   1       49.63       47.16      3.41 o
  -1  -8   1      165.73      188.36      7.06 o
   0  -8   1     3789.09     3957.44    145.59 o
   1  -8   1      850.12      880.87     34.30 o
   2  -8   1      613.06      616.34     26.29 o
   3  -8   1      204.24      189.50     11.23 o
   4  -8   1      140.69      163.54     10.97 o
   5  -8   1       16.38       16.34      5.68 o
  -7  -7   1        6.57        9.28      6.31 o
  -6  -7   1       12.89       16.64      6.39 o
  -5  -7   1      293.05      307.60     17.94 o
  -4  -7   1      123.33      118.02      9.70 o
  -3  -7   1      722.66      774.48     34.71 o
  -2  -7   1      505.46      493.29     15.37 o
  -1  -7   1      162.92      172.75      6.31 o
   0  -7   1      314.29      344.45     10.64 o
   1  -7   1      980.55      964.48     26.96 o
   2  -7   1      700.83      768.48     32.51 o
   3  -7   1       47.44       51.98      5.41 o
   4  -7   1        5.47        9.51      2.64 o
   5  -7   1       80.64       94.87      9.32 o
   6  -7   1       14.22        5.70      4.80 o
  -7  -6   1        0.20        5.21      5.31 o
  -6  -6   1       51.90       51.53      8.46 o
  -5  -6   1       38.53       40.69      7.36 o
  -4  -6   1       88.30       88.44      8.26 o
  -3  -6   1      835.18      782.89     34.18 o
  -2  -6   1     1720.69     1857.54     50.15 o
  -1  -6   1     1719.95     1784.32     70.21 o
   0  -6   1     7095.40     7596.02    200.28 o
   1  -6   1      806.45      849.97     24.28 o
   2  -6   1     4263.28     4353.08    123.12 o
   3  -6   1      790.80      764.46     22.84 o
   4  -6   1      195.58      207.52      8.64 o
   5  -6   1      274.42      285.91     16.68 o
   6  -6   1       11.70       16.03      5.84 o
   7  -6   1       20.69       22.68      7.57 o
  -8  -5   1        2.52        1.00      5.64 o
  -7  -5   1        2.83       -4.96      4.96 o
  -6  -5   1        8.70        5.17      4.66 o
  -5  -5   1       54.05       48.99      7.49 o
  -4  -5   1      112.05      116.87      6.05 o
  -3  -5   1      327.34      295.52     10.34 o
  -2  -5   1     2906.90     2947.56    115.46 o
  -1  -5   1     1583.34     1542.37     42.10 o
   0  -5   1    11905.32    11995.80    471.42 o
   1  -5   1     3875.55     3869.93     84.71 o
   2  -5   1      227.08      239.21      8.22 o
   3  -5   1      608.97      568.03     17.54 o
   4  -5   1      107.05       97.98      5.78 o
   5  -5   1       27.98       27.12      6.27 o
   6  -5   1      108.52       93.97     10.21 o
   7  -5   1        0.31       -4.33      4.33 o
  -8  -4   1       16.02       16.58      7.57 o
  -7  -4   1        8.37        6.82      6.51 o
  -6  -4   1        7.52        3.38      4.44 o
  -5  -4   1        0.40        0.97      5.74 o
  -4  -4   1      255.69      258.37     10.03 o
  -3  -4   1      363.41      373.21     12.60 o
  -2  -4   1      329.67      382.66     11.97 o
  -1  -4   1     1795.05     1953.13     75.07 o
   0  -4   1     1878.12     2114.12     79.79 o
   1  -4   1      480.76      446.48     18.86 o
   2  -4   1     1993.14     2103.44     58.37 o
   3  -4   1      480.74      507.24     16.57 o
   4  -4   1       50.53       46.37      4.05 o
   5  -4   1      328.43      310.37     12.46 o
   6  -4   1      140.25      138.25     11.80 o
   7  -4   1        9.15       12.45      6.08 o
   8  -4   1       10.02        8.42      6.18 o
  -8  -3   1        5.56        9.58      6.71 o
  -7  -3   1        7.52       16.11      6.84 o
  -6  -3   1        2.54       -0.63      4.52 o
  -5  -3   1      504.13      490.44     17.28 o
  -4  -3   1      204.56      196.00      8.09 o
  -3  -3   1      556.36      517.53     16.00 o
  -2  -3   1       95.24       82.33      3.80 o
  -1  -3   1     1802.54     1825.02     41.19 o
   0  -3   1      227.42      238.47      7.14 o
   1  -3   1      613.52      615.78     17.51 o
   2  -3   1     1963.08     1875.60     52.92 o
   3  -3   1      265.35      253.40      9.21 o
   4  -3   1      192.12      186.21      8.18 o
   5  -3   1     1055.50     1041.86     32.63 o
   6  -3   1       24.52       24.54      6.45 o
   7  -3   1       56.57       72.21     10.01 o
   8  -3   1        6.30       11.45      6.21 o
  -8  -2   1        3.36        0.00      5.78 o
  -7  -2   1        9.24       14.08      6.75 o
  -6  -2   1        2.33        0.96      4.41 o
  -5  -2   1      332.22      331.84     12.91 o
  -4  -2   1      128.51      130.15      7.52 o
  -3  -2   1     1189.86     1267.95     38.18 o
  -2  -2   1     2279.74     2179.53     60.82 o
  -1  -2   1     1635.39     1633.55     35.35 o
   0  -2   1    14581.02    11426.63    281.53 o
   1  -2   1     1313.69     1271.16     35.94 o
   2  -2   1     7151.71     6675.14    186.45 o
   3  -2   1      184.86      193.90      7.61 o
   4  -2   1      656.07      656.86     21.21 o
   5  -2   1      390.60      376.97     14.07 o
   6  -2   1       16.65       18.27      6.14 o
   7  -2   1       21.27       20.02      6.88 o
   8  -2   1       10.04       10.70      6.84 o
  -8  -1   1        6.34       -0.35      4.94 o
  -7  -1   1       35.49       45.37      8.42 o
  -6  -1   1        6.38        7.02      5.11 o
  -5  -1   1      267.44      252.39     12.32 o
  -4  -1   1      153.91      152.71      7.07 o
  -3  -1   1     1016.40      984.63     35.80 o
  -2  -1   1      947.40      922.99     27.00 o
  -1  -1   1     2106.28     2207.88     49.34 o
   1  -1   1     2032.46     2043.80     57.15 o
   2  -1   1      724.43      805.44     23.31 o
   3  -1   1      465.09      468.61     15.01 o
   4  -1   1      312.56      312.11     11.60 o
   5  -1   1      287.29      291.69     12.01 o
   6  -1   1      347.40      362.63     20.85 o
   7  -1   1       11.99       11.37      6.06 o
   8  -1   1        0.77       -0.10      5.43 o
  -8   0   1       12.17       24.05      7.91 o
  -7   0   1       23.91       32.92      7.83 o
  -6   0   1        3.66       -2.97      4.07 o
  -5   0   1       35.62       37.94      6.88 o
  -4   0   1       10.73       11.46      2.74 o
  -3   0   1      198.50      200.62      8.80 o
  -2   0   1      289.46      295.49      7.86 o
  -1   0   1    17332.07    17594.71    392.70 o
   1   0   1    20753.63    19943.55    444.86 o
   2   0   1      100.27       82.07      3.99 o
   3   0   1      545.17      550.71     17.35 o
   4   0   1       12.63       10.57      2.79 o
   5   0   1      316.66      333.10     13.12 o
   6   0   1      343.77      341.59     14.11 o
   7   0   1        8.83       10.13      6.37 o
   8   0   1       37.42       49.38      9.52 o
  -8   1   1        6.18        7.18      6.33 o
  -7   1   1       35.50       27.08      7.39 o
  -6   1   1        6.31        1.26      2.75 o
  -5   1   1      270.48      264.40     13.50 o
  -4   1   1      161.50      155.67      7.27 o
  -3   1   1     1030.30     1034.67     29.72 o
  -2   1   1      953.70      953.69     38.25 o
  -1   1   1     2069.11     2174.44     60.41 o
   1   1   1     2019.20     2091.35     40.42 o
   2   1   1      736.78      794.38     23.33 o
   3   1   1      478.16      463.40     15.03 o
   4   1   1      317.04      312.60     11.65 o
   5   1   1      298.67      291.60     11.94 o
   6   1   1      347.24      361.38     14.72 o
   7   1   1       11.84       15.85      6.51 o
   8   1   1        0.78        6.90      6.23 o
  -8   2   1        3.27        1.79      5.64 o
  -7   2   1        9.33        8.97      5.94 o
  -6   2   1        2.16       -1.89      2.88 o
  -5   2   1      338.74      338.14     13.18 o
  -4   2   1      129.55      128.67      6.47 o
  -3   2   1     1204.86     1378.09     68.51 o
  -2   2   1     2295.53     2197.73     60.90 o
  -1   2   1     1603.96     1581.95     27.64 o
   0   2   1    14090.00    14219.63    291.70 o
   1   2   1     1315.24     1299.80     29.42 o
   2   2   1     7033.51     6948.42    248.25 o
   3   2   1      188.18      193.08     13.96 o
   4   2   1      659.84      678.49     21.41 o
   5   2   1      402.42      366.68     14.21 o
   6   2   1       16.97       18.66      4.65 o
   7   2   1       20.32       19.82      6.98 o
   8   2   1        9.94       10.42      6.57 o
  -8   3   1        5.72       10.42      6.41 o
  -7   3   1        7.44       12.17      5.84 o
  -6   3   1        2.62        3.87      7.30 o
  -5   3   1      506.58      490.15     17.45 o
  -4   3   1      205.66      170.30      8.08 o
  -3   3   1      542.63      494.64     14.22 o
  -2   3   1       88.89       75.63      3.14 o
  -1   3   1     1813.70     1897.91     32.26 o
   0   3   1      215.82      238.08      5.79 o
   1   3   1      630.23      601.95     13.98 o
   2   3   1     1957.69     1906.45     43.23 o
   3   3   1      261.04      255.26     11.77 o
   4   3   1      195.12      183.29      8.18 o
   5   3   1     1062.92     1066.07     32.88 o
   6   3   1       23.90       25.51      5.91 o
   7   3   1       53.52       46.88      8.40 o
   8   3   1        6.17        7.69      5.70 o
  -8   4   1       16.01       14.91      6.77 o
  -7   4   1        8.98       11.17      5.51 o
  -6   4   1        7.93        9.34      3.58 o
  -5   4   1        0.50        0.18      2.97 o
  -4   4   1      253.06      256.28      9.12 o
  -3   4   1      372.22      386.57     10.31 o
  -2   4   1      326.19      385.78      8.38 o
  -1   4   1     1770.68     1897.99     32.97 o
   0   4   1     1846.54     2023.04     46.23 o
   1   4   1      472.69      451.60      9.25 o
   2   4   1     2007.81     2085.44     58.47 o
   3   4   1      507.78      537.84     15.44 o
   4   4   1       52.49       42.60      3.95 o
   5   4   1      329.38      310.84     19.89 o
   6   4   1      139.91      135.01      8.09 o
   7   4   1        9.53       14.20      6.54 o
   8   4   1        9.94        3.17      5.92 o
  -8   5   1        2.70       -0.98      4.74 o
  -7   5   1        2.64        3.79      4.85 o
  -6   5   1        8.10        5.03      3.19 o
  -5   5   1       56.64       55.53      4.72 o
  -4   5   1      107.63      118.21      5.26 o
  -3   5   1      323.48      300.00      7.36 o
  -2   5   1     2948.91     2939.30     56.40 o
  -1   5   1     1604.17     1563.36     27.08 o
   0   5   1    11899.42    12198.18    236.09 o
   1   5   1     3920.27     3894.36     73.86 o
   2   5   1      234.35      244.53      7.35 o
   3   5   1      593.81      548.45     17.66 o
   4   5   1      100.51      106.38      6.56 o
   5   5   1       30.18       34.63      4.46 o
   6   5   1      106.92       99.39      7.13 o
   7   5   1        0.40       -1.08      3.29 o
   8   5   1        2.08       -0.06      5.66 o
  -8   6   1        7.21       11.33      6.53 o
  -7   6   1        0.27        4.17      3.05 o
  -6   6   1       50.61       54.22      5.18 o
  -5   6   1       37.62       44.27      8.62 o
  -4   6   1       90.73       83.02      4.64 o
  -3   6   1      817.77      784.18     16.49 o
  -2   6   1     1724.34     1831.30     35.72 o
  -1   6   1     1723.72     1770.71     34.37 o
   0   6   1     7196.64     7658.13    147.80 o
   1   6   1      815.92      891.00     15.68 o
   2   6   1     4297.44     4552.90     77.70 o
   3   6   1      788.69      746.85     18.37 o
   4   6   1      192.51      194.31      7.91 o
   5   6   1      267.91      249.53     11.18 o
   6   6   1       12.55       13.46      3.77 o
   7   6   1       20.45       20.67      5.01 o
   8   6   1        1.12        2.91      5.39 o
  -8   7   1        5.49        5.76      6.39 o
  -7   7   1        7.50       11.15      4.01 o
  -6   7   1       13.14       14.84      3.22 o
  -5   7   1      283.27      279.00     11.59 o
  -4   7   1      121.05      138.56      6.96 o
  -3   7   1      723.92      804.94     24.55 o
  -2   7   1      499.43      501.26      9.61 o
  -1   7   1      163.78      168.03      3.98 o
   0   7   1      314.30      346.90      7.36 o
   1   7   1      978.40      979.28     17.36 o
   2   7   1      707.91      776.50     18.48 o
   3   7   1       51.13       47.72      2.53 o
   4   7   1        5.89        3.28      1.88 o
   5   7   1       77.82       69.13      4.59 o
   6   7   1       14.90       12.20      3.04 o
   7   7   1       85.73       83.40      8.35 o
   8   7   1        0.34       -4.60      4.60 o
  -8   8   1        3.38       12.43      6.69 o
  -7   8   1       24.07       16.44      5.89 o
  -6   8   1       59.92       49.54      4.49 o
  -5   8   1       21.67       20.88      3.10 o
  -4   8   1      106.80      109.73      4.56 o
  -3   8   1       94.65      100.21      7.46 o
  -2   8   1       50.36       47.20      2.38 o
  -1   8   1      174.56      194.97      5.05 o
   0   8   1     3811.07     4039.38     77.94 o
   1   8   1      836.81      887.90     17.78 o
   2   8   1      627.34      605.53     12.83 o
   3   8   1      200.78      190.99      5.43 o
   4   8   1      139.98      135.32      4.83 o
   5   8   1       16.61       18.46      3.04 o
   6   8   1       61.39       71.94      5.15 o
   7   8   1       16.62       20.15      7.67 o
   8   8   1        0.47       -5.19      5.19 o
  -8   9   1        2.99        4.80      5.94 o
  -7   9   1       10.14        8.60      3.71 o
  -6   9   1      124.30      131.80     10.02 o
  -5   9   1       12.99       10.20      2.62 o
  -4   9   1      195.02      192.98      5.98 o
  -3   9   1       21.10       20.57      1.85 o
  -2   9   1      584.38      572.97     11.04 o
  -1   9   1      529.04      519.67     10.90 o
   0   9   1      209.33      192.01      4.60 o
   1   9   1     2126.83     2213.71     44.03 o
   2   9   1      195.14      200.99      5.29 o
   3   9   1      124.52      128.23      4.27 o
   4   9   1      127.34      130.08      5.65 o
   5   9   1       97.16       84.85      4.99 o
   6   9   1      230.70      235.84     13.47 o
   7   9   1        2.26       -2.38      2.38 o
   8   9   1       17.66       18.39      7.71 o
  -8  10   1        8.40        7.20      6.25 o
  -7  10   1       16.07       17.94      4.00 o
  -6  10   1      194.45      200.61     10.08 o
  -5  10   1       14.07       11.19      2.75 o
  -4  10   1      500.27      487.74     11.62 o
  -3  10   1      308.57      301.33      7.53 o
  -2  10   1      174.52      174.76      4.63 o
  -1  10   1       28.32       23.11      1.64 o
   0  10   1      661.72      705.79     14.24 o
   1  10   1      324.11      344.24      7.83 o
   2  10   1        9.77        8.54      1.23 o
   3  10   1      685.46      733.25     14.19 o
   4  10   1      217.40      197.20      9.25 o
   5  10   1       35.12       40.19      4.34 o
   6  10   1       43.02       53.45      4.74 o
   7  10   1       11.56        7.56      3.36 o
   8  10   1        9.63       15.62      5.29 o
  -7  11   1       17.99       23.85      5.18 o
  -6  11   1        8.87       10.03      3.25 o
  -5  11   1      110.01      115.78      5.87 o
  -4  11   1       66.35       76.88      3.62 o
  -3  11   1      536.46      502.72     11.46 o
  -2  11   1      434.55      419.31      9.39 o
  -1  11   1      315.21      305.56      8.27 o
   0  11   1      251.84      275.17      9.70 o
   1  11   1      256.07      255.99      6.23 o
   2  11   1       17.37       17.71      2.27 o
   3  11   1      344.07      377.10     12.69 o
   4  11   1      426.34      416.39     10.39 o
   5  11   1       63.99       66.50      4.90 o
   6  11   1       85.43       94.75      5.99 o
   7  11   1       18.05       29.30      5.63 o
  -7  12   1        4.45        4.52      3.93 o
  -6  12   1        5.19        2.46      2.93 o
  -5  12   1       67.35       51.61      4.27 o
  -4  12   1       31.95       29.89      3.31 o
  -3  12   1      369.76      364.62      8.84 o
  -2  12   1       77.44       77.86      3.09 o
  -1  12   1      781.33      757.24     18.36 o
   0  12   1      324.38      330.91      7.51 o
   1  12   1       65.89       67.94      2.75 o
   2  12   1      995.48     1042.14     19.23 o
   3  12   1      484.55      474.49     11.07 o
   4  12   1        4.66        6.60      2.34 o
   5  12   1        2.09        0.41      2.36 o
   6  12   1        6.82       13.30      3.30 o
   7  12   1        2.68        3.54      4.15 o
  -7  13   1       18.95       16.33      5.00 o
  -6  13   1       23.55       24.74      3.95 o
  -5  13   1        6.55        3.38      2.61 o
  -4  13   1        4.14        2.15      1.86 o
  -3  13   1       48.06       52.30      2.66 o
  -2  13   1       33.51       30.82      1.83 o
  -1  13   1      842.66      897.68     25.54 o
   0  13   1      104.66      104.53      3.35 o
   1  13   1     1731.13     1777.75     35.60 o
   2  13   1      177.19      162.58      7.90 o
   3  13   1      106.22      100.24      3.98 o
   4  13   1      126.01      117.72      7.65 o
   5  13   1        7.37       11.40      2.96 o
   6  13   1       33.95       35.95      4.37 o
   7  13   1       25.01       26.94      9.59 o
  -7  14   1        5.72        5.37      6.83 o
  -6  14   1       42.51       45.02      4.72 o
  -5  14   1       22.49       19.78      3.31 o
  -4  14   1       77.94       78.61      3.71 o
  -3  14   1        2.58       -0.68      1.36 o
  -2  14   1      354.92      359.48      8.41 o
  -1  14   1      173.88      148.84      5.08 o
   0  14   1      191.43      210.63      5.46 o
   1  14   1      205.57      204.66      6.04 o
   2  14   1       52.69       54.40      2.78 o
   3  14   1        9.18        7.91      2.16 o
   4  14   1       89.75       87.52      4.83 o
   5  14   1        9.94        4.30      2.60 o
   6  14   1       68.88       70.19      5.49 o
   7  14   1       17.12       23.13      5.41 o
  -7  15   1       31.65       24.84      5.37 o
  -6  15   1       41.26       51.02      5.89 o
  -5  15   1       18.39       15.83      3.07 o
  -4  15   1        1.33        1.25      1.56 o
  -3  15   1      103.38       98.73      4.01 o
  -2  15   1      255.17      251.13      8.02 o
  -1  15   1      581.33      592.72     15.64 o
   0  15   1       35.38       29.45      1.98 o
   1  15   1      522.52      499.94     12.80 o
   2  15   1      260.70      256.87      6.82 o
   3  15   1      195.32      190.87      5.80 o
   4  15   1       54.12       52.59      3.98 o
   5  15   1       29.98       25.01      3.56 o
   6  15   1        7.80       12.19      3.52 o
   7  15   1       12.31        4.79      4.50 o
  -6  16   1       10.95       12.95      4.26 o
  -5  16   1       35.09       37.68      4.15 o
  -4  16   1        8.62        9.99      2.01 o
  -3  16   1      171.12      163.98      9.13 o
  -2  16   1       93.19       94.14      3.55 o
  -1  16   1      419.79      417.94      9.50 o
   0  16   1      147.91      134.74      4.21 o
   1  16   1        4.91        8.47      2.65 o
   2  16   1        2.33        4.76      1.74 o
   3  16   1      175.02      185.90      6.54 o
   4  16   1       42.79       38.90      3.66 o
   5  16   1      100.56      109.51      6.02 o
   6  16   1        7.10        5.73      3.99 o
  -6  17   1       32.12       37.68      5.36 o
  -5  17   1        2.43        0.74      2.45 o
  -4  17   1       12.88       19.63      2.27 o
  -3  17   1       12.17       11.87      1.80 o
  -2  17   1      107.00      105.64      3.78 o
  -1  17   1       11.51       13.47      1.67 o
   0  17   1        1.65        2.12      1.35 o
   1  17   1       21.88       27.48      3.12 o
   2  17   1      115.22      116.36      5.00 o
   3  17   1       16.27       13.84      2.27 o
   4  17   1       58.96       60.30      4.38 o
   5  17   1       16.30       15.42      3.27 o
   6  17   1       17.89       16.12      7.98 o
  -6  18   1       28.45       35.42      5.10 o
  -5  18   1        5.84        7.24      5.43 o
  -4  18   1      112.82      107.97      5.95 o
  -3  18   1       38.59       37.61      2.48 o
  -2  18   1      116.16      109.99      9.70 o
  -1  18   1        4.76        8.20      1.60 o
   0  18   1       10.13       11.47      1.71 o
   1  18   1        8.90        9.15      3.65 o
   2  18   1       65.86       77.50      7.38 o
   3  18   1       12.90       18.89      3.28 o
   4  18   1       59.75       62.64      5.24 o
   5  18   1       44.44       51.89      4.60 o
   6  18   1        6.08       10.75      4.27 o
  -5  19   1       32.91       27.28      6.76 o
  -4  19   1       19.96       18.03      2.26 o
  -3  19   1       46.37       51.68      8.00 o
  -2  19   1        9.37       12.55      4.88 o
  -1  19   1       44.23       45.94      2.55 o
   0  19   1        0.75        1.21      1.65 o
   1  19   1      171.10      164.65      5.97 o
   2  19   1       30.00       27.25      2.66 o
   3  19   1      154.47      138.26      7.84 o
   4  19   1       47.87       39.54      4.56 o
   5  19   1        5.60        1.85      5.99 o
  -5  20   1        4.12        3.74      2.77 o
  -4  20   1       22.00       21.54      8.69 o
  -3  20   1       64.86       80.40      9.73 o
  -2  20   1        6.76        1.34      4.09 o
  -1  20   1       99.73      100.90      3.86 o
   0  20   1       62.89       64.23      3.50 o
   1  20   1        3.08        2.42      2.32 o
   2  20   1       28.25       26.44      7.20 o
   3  20   1        9.22        8.19      3.69 o
   4  20   1       28.51       29.51      4.39 o
   5  20   1        7.43        2.00      3.27 o
  -4  21   1       25.99       13.65      6.35 o
  -3  21   1        3.00        4.15      5.13 o
  -2  21   1       12.21       15.08      5.45 o
  -1  21   1       17.96       17.09      2.61 o
   0  21   1       40.22       35.41      3.58 o
   1  21   1        1.58        0.98      2.39 o
   2  21   1       63.94       58.24      4.68 o
   3  21   1       11.67        7.13      4.86 o
   4  21   1        5.88        6.11      5.11 o
  -4  22   1       21.42       20.94      7.18 o
  -3  22   1       12.90       11.76      5.82 o
  -2  22   1       46.11       63.48      8.50 o
  -1  22   1       92.15       97.29      9.09 o
   0  22   1       16.04       20.68      3.08 o
   1  22   1       12.62       13.60      5.40 o
   2  22   1       32.48       32.11      6.00 o
   3  22   1       15.71       16.40      3.43 o
   4  22   1        5.43        9.02     10.56 o
  -3  23   1       15.04       18.25      6.53 o
  -2  23   1       16.75       10.48      5.62 o
  -1  23   1       54.95       55.77      7.34 o
   0  23   1       12.80       14.04      2.89 o
   1  23   1       67.79       67.05      5.57 o
   2  23   1        6.72       16.96      3.22 o
   3  23   1       27.16       18.45      3.46 o
  -2  24   1        7.17        1.63      5.45 o
  -1  24   1        4.29        6.06      4.84 o
   0  24   1       14.39       13.18      2.82 o
   1  24   1        2.00        4.96      2.69 o
   2  24   1       18.44       17.12      3.23 o
   0 -14   2       31.13       28.36      4.37 o
   0 -13   2       51.64       54.81      5.41 o
   1 -13   2     1110.28     1166.05     44.76 o
  -3 -12   2       46.48       49.07      6.39 o
  -2 -12   2      645.52      635.69     29.66 o
   0 -12   2       94.49       87.18      6.98 o
   1 -12   2      747.71      783.56     31.66 o
   2 -12   2      161.82      165.18     10.29 o
  -4 -11   2       41.86       45.63      6.96 o
  -3 -11   2      309.50      303.51     17.11 o
  -2 -11   2      322.68      332.93     16.28 o
  -1 -11   2      282.01      286.56     10.23 o
   0 -11   2      508.97      495.25     15.21 o
   1 -11   2      719.35      667.14     27.38 o
   3 -11   2      870.60      825.24     36.80 o
  -5 -10   2      106.76      129.78     11.41 o
  -4 -10   2       11.15        9.24      4.78 o
  -3 -10   2      327.30      315.82     16.97 o
  -2 -10   2       25.65       25.94      4.33 o
  -1 -10   2      497.79      488.32     15.05 o
   0 -10   2       29.32       32.33      3.64 o
   1 -10   2      887.74      923.78     35.89 o
   3 -10   2       69.66       72.00      6.94 o
   4 -10   2      125.65      114.52      9.79 o
  -5  -9   2       64.12       61.87      8.40 o
  -4  -9   2      173.30      166.14     12.21 o
  -3  -9   2      534.10      517.64     25.31 o
  -2  -9   2       17.81       20.18      2.80 o
  -1  -9   2      182.24      186.22      6.97 o
   0  -9   2      235.31      239.08      8.28 o
   1  -9   2      112.67      119.67      7.04 o
   2  -9   2       42.40       46.57      4.68 o
   3  -9   2      216.19      206.16     12.55 o
   4  -9   2      271.32      259.12     15.40 o
  -6  -8   2       34.33       37.39      7.81 o
  -5  -8   2       53.60       54.77      7.67 o
  -4  -8   2      125.00      134.67     10.54 o
  -3  -8   2       44.69       50.70      5.86 o
  -2  -8   2      938.48      903.52     26.33 o
  -1  -8   2     2157.90     2226.16     60.84 o
   0  -8   2      991.69     1091.79     29.32 o
   1  -8   2      546.92      561.73     22.68 o
   2  -8   2      227.72      240.32     12.37 o
   3  -8   2      286.60      294.52     14.93 o
   4  -8   2       91.99       93.20      8.28 o
   5  -8   2       76.92       76.07      8.71 o
  -7  -7   2        0.70       -3.11      5.17 o
  -6  -7   2       15.62       20.96      6.43 o
  -5  -7   2       11.68        9.64      5.49 o
  -4  -7   2      349.27      317.28     18.05 o
  -3  -7   2       40.37       39.04      5.27 o
  -2  -7   2     1040.52     1047.62     29.99 o
  -1  -7   2     2653.50     2811.39     79.19 o
   0  -7   2     2880.83     2932.94     77.12 o
   1  -7   2      505.69      564.67     15.35 o
   2  -7   2      275.74      267.02     11.94 o
   3  -7   2      143.87      131.60      5.99 o
   4  -7   2      179.28      180.62      9.73 o
   5  -7   2      160.57      162.54     12.23 o
   6  -7   2       48.60       52.84      8.52 o
  -7  -6   2       60.07       67.02     10.40 o
  -6  -6   2       50.93       49.24      8.20 o
  -5  -6   2       53.52       48.85      7.73 o
  -4  -6   2      223.60      218.77     13.79 o
  -3  -6   2        9.87        5.51      3.21 o
  -2  -6   2      319.69      354.92     11.76 o
  -1  -6   2     1364.34     1417.48     38.79 o
   0  -6   2     1690.13     1810.31     48.47 o
   1  -6   2      856.60      907.26     19.81 o
   2  -6   2     1749.42     1847.25     50.46 o
   3  -6   2      759.73      794.65     23.37 o
   4  -6   2      392.45      381.50     13.79 o
   5  -6   2       28.39       29.99      6.10 o
   6  -6   2       23.48       29.32      6.84 o
  -8  -5   2       20.34       15.58      7.49 o
  -7  -5   2       18.29       16.46      6.69 o
  -6  -5   2        2.47       -1.08      4.01 o
  -5  -5   2      276.24      273.89     17.44 o
  -4  -5   2      371.55      366.66     12.80 o
  -3  -5   2     1609.44     1717.77     69.19 o
  -2  -5   2      212.94      232.26      8.36 o
  -1  -5   2      871.77      904.94     37.11 o
   0  -5   2     2871.29     3063.87     80.47 o
   1  -5   2      182.44      191.39      6.61 o
   2  -5   2      119.73      114.15      5.20 o
   3  -5   2        6.23       11.33      2.26 o
   4  -5   2      145.88      146.12      7.22 o
   5  -5   2       28.98       36.54      6.51 o
   6  -5   2       50.42       50.86      8.16 o
   7  -5   2       13.77        9.93      6.51 o
  -8  -4   2        4.98        8.28      6.39 o
  -7  -4   2       27.32       30.99      8.22 o
  -6  -4   2       50.47       46.43      7.96 o
  -5  -4   2       43.03       49.11      7.39 o
  -4  -4   2       36.70       35.77      3.65 o
  -3  -4   2      623.87      675.50     20.47 o
  -2  -4   2      174.86      183.15     10.56 o
  -1  -4   2      505.45      531.76     15.85 o
   0  -4   2    12591.15    12740.38    335.76 o
   1  -4   2     2136.94     2231.52     60.22 o
   2  -4   2     3566.24     3532.59    100.41 o
   3  -4   2      431.65      490.97     16.03 o
   4  -4   2      649.41      639.38     19.93 o
   5  -4   2       13.41       17.12      5.84 o
   6  -4   2       83.25       95.11     10.19 o
   7  -4   2       10.98       15.67      6.49 o
   8  -4   2       14.30       10.21      6.63 o
  -8  -3   2        0.68        1.14      6.31 o
  -7  -3   2        7.03        0.24      5.59 o
  -6  -3   2       25.09       23.48      6.65 o
  -5  -3   2       49.07       53.03      4.92 o
  -4  -3   2      537.38      517.00     17.28 o
  -3  -3   2       12.75       11.61      2.22 o
  -2  -3   2     1632.29     1583.97     44.92 o
  -1  -3   2      923.09      919.68     21.30 o
   0  -3   2     4440.00     4449.90    105.15 o
   1  -3   2      588.32      545.25     16.12 o
   2  -3   2     2657.11     2630.18     74.28 o
   3  -3   2      150.04      154.34      8.93 o
   4  -3   2      663.02      681.50     21.44 o
   5  -3   2      494.94      492.49     17.63 o
   6  -3   2      132.64      140.18     11.70 o
   7  -3   2       53.67       60.10      9.62 o
   8  -3   2        0.41       -2.71      5.53 o
  -8  -2   2        1.61        5.35      6.25 o
  -7  -2   2       35.56       32.67      8.36 o
  -6  -2   2       15.14        8.99      5.19 o
  -5  -2   2       72.70       62.08      5.36 o
  -4  -2   2      538.05      568.04     24.80 o
  -3  -2   2      348.19      367.46     12.42 o
  -2  -2   2      424.45      421.71     13.22 o
  -1  -2   2      808.57      817.77     19.03 o
   0  -2   2     1088.23     1154.47     32.42 o
   1  -2   2      831.30      843.17     24.26 o
   2  -2   2      713.33      755.42     22.10 o
   3  -2   2      255.83      262.47     16.59 o
   4  -2   2      224.96      231.58      9.27 o
   5  -2   2      614.52      613.61     21.31 o
   6  -2   2       49.09       57.66      8.55 o
   7  -2   2        1.07        1.99      4.96 o
   8  -2   2       11.87       -2.16      5.29 o
  -8  -1   2        2.19       -4.01      4.01 o
  -7  -1   2       14.14       11.27      6.10 o
  -6  -1   2        7.76        4.90      4.68 o
  -5  -1   2      314.01      300.66     14.06 o
  -4  -1   2       32.55       42.28      3.89 o
  -3  -1   2     2023.79     2057.82     58.00 o
  -2  -1   2     3589.97     3478.51     98.80 o
  -1  -1   2     2341.84     2417.72     53.82 o
   0  -1   2     2176.14     2207.39     49.32 o
   1  -1   2     1846.77     1880.86     52.74 o
   2  -1   2      752.27      747.71     21.96 o
   3  -1   2       94.54       95.36      5.02 o
   4  -1   2       39.05       37.18      6.26 o
   5  -1   2      155.91      152.85      8.05 o
   6  -1   2      128.62      132.84      8.08 o
   7  -1   2       57.09       54.93      9.28 o
   8  -1   2        8.80        8.81      6.88 o
  -8   0   2        0.15        2.81      5.76 o
  -7   0   2        8.99       10.86      6.21 o
  -6   0   2        5.57       -3.15      3.15 o
  -5   0   2        4.21        5.77      3.15 o
  -4   0   2        0.14        1.01      2.16 o
  -3   0   2      867.77      931.52     27.66 o
  -2   0   2       32.94       28.05      1.95 o
  -1   0   2     1650.21     1663.75     39.02 o
   0   0   2     8888.94     9044.02    202.30 o
   1   0   2      512.09      483.76     18.22 o
   2   0   2     5482.16     5258.71    144.18 o
   3   0   2      192.79      214.69     11.22 o
   4   0   2     1139.20     1120.52     33.71 o
   5   0   2      102.05       97.54      6.55 o
   6   0   2       85.80       78.78     12.33 o
   7   0   2       63.99       49.50      8.89 o
   8   0   2       12.83        7.32      6.25 o
  -8   1   2        2.08        9.09      6.08 o
  -7   1   2       13.98       14.77      6.73 o
  -6   1   2        7.65        7.84      4.89 o
  -5   1   2      312.56      301.76     12.46 o
  -4   1   2       35.69       47.83      4.78 o
  -3   1   2     1994.51     2054.87     54.34 o
  -2   1   2     3630.00     3665.38     80.71 o
  -1   1   2     2382.41     2362.30     52.42 o
   0   1   2     2158.46     2181.13     49.58 o
   1   1   2     1842.02     1916.18     37.31 o
   2   1   2      766.09      738.94     21.98 o
   3   1   2       98.86      108.26      5.24 o
   4   1   2       41.53       38.18      7.04 o
   5   1   2      162.20      147.31      8.22 o
   6   1   2      127.91      131.20      8.29 o
   7   1   2       57.63       45.94      8.75 o
   8   1   2        9.06       18.23      7.04 o
  -8   2   2        1.75       -2.26      5.27 o
  -7   2   2       33.79       45.94      8.34 o
  -6   2   2       14.88        4.93      3.32 o
  -5   2   2       73.16       75.91      5.75 o
  -4   2   2      537.24      554.79     18.30 o
  -3   2   2      350.88      370.94     10.14 o
  -2   2   2      422.42      426.85     10.60 o
  -1   2   2      825.87      859.09     16.60 o
   0   2   2     1068.55     1171.69     24.86 o
   1   2   2      828.38      858.21     24.46 o
   2   2   2      693.82      743.93     22.15 o
   3   2   2      262.98      268.35      9.71 o
   4   2   2      218.30      209.07      9.03 o
   5   2   2      604.40      658.05     23.39 o
   6   2   2       49.90       60.86      5.87 o
   7   2   2        1.36        1.49      5.15 o
   8   2   2       11.44       26.23      7.55 o
  -8   3   2        0.63        1.10      5.68 o
  -7   3   2        6.62        7.59      5.51 o
  -6   3   2       24.51       15.66      4.00 o
  -5   3   2       49.27       52.29      8.60 o
  -4   3   2      540.02      531.51     20.50 o
  -3   3   2       11.29       12.07      1.88 o
  -2   3   2     1681.72     1607.35     31.20 o
  -1   3   2      949.23      957.41     18.55 o
   0   3   2     4502.98     4557.65     87.30 o
   1   3   2      602.60      554.96     17.63 o
   2   3   2     2692.96     2712.73     65.55 o
   3   3   2      151.97      161.65      6.88 o
   4   3   2      658.85      653.95     21.44 o
   5   3   2      491.32      494.42     17.61 o
   6   3   2      128.92      121.03      8.03 o
   7   3   2       53.63       57.48      9.36 o
   8   3   2        0.43        1.24      5.51 o
  -8   4   2        5.15       11.21      6.39 o
  -7   4   2       26.77       30.03      8.63 o
  -6   4   2       49.01       49.47      5.32 o
  -5   4   2       42.10       42.65      7.27 o
  -4   4   2       35.18       28.81      2.44 o
  -3   4   2      619.06      664.57     14.29 o
  -2   4   2      183.14      204.51      4.99 o
  -1   4   2      517.12      553.18     10.04 o
   0   4   2    12439.57    12698.96    246.43 o
   1   4   2     2156.60     2137.48     47.90 o
   2   4   2     3641.75     3731.14    135.77 o
   3   4   2      430.06      512.76     29.54 o
   4   4   2      630.14      576.90     19.75 o
   5   4   2       15.00       13.08      4.50 o
   6   4   2       83.63       76.97      6.45 o
   7   4   2       11.49        8.92      4.91 o
   8   4   2       14.20       18.13      7.36 o
  -8   5   2       20.29       26.20      7.89 o
  -7   5   2       18.43        8.50      4.02 o
  -6   5   2        2.79        2.45      2.41 o
  -5   5   2      282.41      289.23     15.50 o
  -4   5   2      365.14      356.61     10.56 o
  -3   5   2     1636.32     1690.30     33.56 o
  -2   5   2      212.25      233.31      6.44 o
  -1   5   2      885.19      905.81     18.20 o
   0   5   2     2873.50     3025.90     68.23 o
   1   5   2      179.02      197.18      4.63 o
   2   5   2      128.88      127.31      4.54 o
   3   5   2        7.40        9.58      1.87 o
   4   5   2      141.54      153.34      7.48 o
   5   5   2       26.73       33.13      4.60 o
   6   5   2       49.26       43.65      6.16 o
   7   5   2       15.03        9.46      5.24 o
   8   5   2        0.09        2.83      5.94 o
  -8   6   2        0.23        1.08      5.47 o
  -7   6   2       60.83       66.20      6.70 o
  -6   6   2       51.67       50.95      4.46 o
  -5   6   2       51.12       50.27      6.45 o
  -4   6   2      226.97      216.75      6.33 o
  -3   6   2        7.88        5.86      1.41 o
  -2   6   2      322.47      363.51      9.22 o
  -1   6   2     1352.80     1409.88     36.13 o
   0   6   2     1719.31     1808.10     40.93 o
   1   6   2      845.62      843.07     15.51 o
   2   6   2     1715.63     1769.53     35.12 o
   3   6   2      739.45      751.28     18.75 o
   4   6   2      391.62      395.59     13.75 o
   5   6   2       26.46       21.16      3.96 o
   6   6   2       25.00       22.09      4.33 o
   7   6   2       12.38       13.26      4.51 o
   8   6   2        1.63       -0.67      5.43 o
  -8   7   2        3.74        3.48      5.41 o
  -7   7   2        0.77       -1.44      2.87 o
  -6   7   2       14.90       13.41      4.55 o
  -5   7   2       11.33       10.50      2.71 o
  -4   7   2      349.00      330.89      9.53 o
  -3   7   2       37.37       45.53      2.40 o
  -2   7   2     1045.19     1052.42     21.06 o
  -1   7   2     2673.81     2856.48    137.86 o
   0   7   2     2806.38     2885.19     65.21 o
   1   7   2      469.41      513.16     10.02 o
   2   7   2      264.59      257.62     10.10 o
   3   7   2      140.71      117.74      4.68 o
   4   7   2      178.36      175.81      5.68 o
   5   7   2      165.17      151.12      6.60 o
   6   7   2       50.04       42.59      4.20 o
   7   7   2       11.87       21.15      3.96 o
   8   7   2       22.60       36.30      8.87 o
  -8   8   2       21.29       17.09      7.14 o
  -7   8   2       41.42       39.39      4.82 o
  -6   8   2       37.63       31.89      3.97 o
  -5   8   2       54.20       49.73      4.32 o
  -4   8   2      126.13      122.24      4.57 o
  -3   8   2       48.04       52.69      2.57 o
  -2   8   2      930.01      910.41     21.87 o
  -1   8   2     2119.73     2081.87     60.48 o
   0   8   2      981.69     1047.35     21.25 o
   1   8   2      545.29      567.88     11.81 o
   2   8   2      237.06      245.52      6.81 o
   3   8   2      286.46      274.64      7.13 o
   4   8   2       89.16       87.45      4.58 o
   5   8   2       73.90       74.33      4.69 o
   6   8   2       28.73       34.66      3.99 o
   7   8   2       21.65       26.07      4.12 o
   8   8   2        8.85        5.55      6.43 o
  -8   9   2        2.86        8.87      6.25 o
  -7   9   2       20.65       24.32      4.28 o
  -6   9   2       26.12       26.46      3.91 o
  -5   9   2       64.59       59.25      4.29 o
  -4   9   2      175.27      174.04      5.61 o
  -3   9   2      534.47      545.21     12.03 o
  -2   9   2       16.87       18.71      1.26 o
  -1   9   2      168.12      148.28      9.48 o
   0   9   2      242.67      255.00      5.78 o
   1   9   2      112.69      117.04      3.51 o
   2   9   2       43.78       43.42      3.95 o
   3   9   2      215.98      226.80      6.42 o
   4   9   2      276.21      272.49      7.57 o
   5   9   2       91.76       80.90      4.87 o
   6   9   2      119.72      126.36      6.60 o
   7   9   2       38.50       41.71      4.83 o
   8   9   2        9.34       12.37      6.75 o
  -8  10   2        2.85       12.43      6.59 o
  -7  10   2       24.11       20.31      5.04 o
  -6  10   2       22.70       23.29      4.73 o
  -5  10   2      110.44      104.37      6.51 o
  -4  10   2       10.87        8.78      1.96 o
  -3  10   2      329.35      311.19      7.72 o
  -2  10   2       23.77       23.47      2.36 o
  -1  10   2      522.45      444.36     21.36 o
   0  10   2       27.50       31.81      1.57 o
   1  10   2      903.71      915.23     21.52 o
   2  10   2     1118.96     1101.70     22.19 o
   3  10   2       70.09       76.20      4.96 o
   4  10   2      121.54      111.50      4.52 o
   5  10   2       36.15       38.45      3.70 o
   6  10   2       27.83       26.34      3.79 o
   7  10   2        4.72        5.15      3.19 o
   8  10   2        0.14        3.67      4.50 o
  -7  11   2       13.55       19.83      4.89 o
  -6  11   2       21.92       25.76      3.93 o
  -5  11   2       55.51       53.69      4.23 o
  -4  11   2       39.93       42.63      3.35 o
  -3  11   2      309.54      314.04      7.76 o
  -2  11   2      322.30      315.39      6.68 o
  -1  11   2      285.34      283.88     10.31 o
   0  11   2      501.41      500.58     10.70 o
   1  11   2      730.02      670.24     14.23 o
   2  11   2       49.13       49.99      3.56 o
   3  11   2      869.73      851.02     16.29 o
   4  11   2      174.72      165.93      6.53 o
   5  11   2        7.01        8.68      2.52 o
   6  11   2        6.84        9.00      3.17 o
   7  11   2        8.40        3.38      3.96 o
  -7  12   2        2.95        5.70      4.33 o
  -6  12   2       54.96       53.60      5.85 o
  -5  12   2       48.65       44.91      4.08 o
  -4  12   2      109.20      117.92      4.49 o
  -3  12   2       46.97       43.07      3.32 o
  -2  12   2      653.02      688.84     37.67 o
  -1  12   2      300.30      272.55     14.19 o
   0  12   2      101.03      102.61      3.19 o
   1  12   2      751.84      774.15     16.36 o
   2  12   2      162.59      159.13      4.37 o
   3  12   2      268.16      255.71      7.01 o
   4  12   2        3.53        4.63      2.26 o
   5  12   2      117.82      114.76      6.06 o
   6  12   2        6.83        6.76      3.12 o
   7  12   2       19.38       20.29      5.23 o
  -7  13   2        0.65       -0.39      3.76 o
  -6  13   2        6.64        7.12      3.28 o
  -5  13   2       68.71       66.19      4.71 o
  -4  13   2       19.57       19.82      2.23 o
  -3  13   2       68.29       65.32      2.91 o
  -1  13   2       91.04       96.79     10.70 o
   0  13   2       54.71       56.41      2.58 o
   1  13   2     1117.31     1121.68     23.22 o
   2  13   2      234.94      226.62      6.27 o
   3  13   2      142.93      146.14      4.95 o
   4  13   2       76.68       80.27      5.44 o
   5  13   2       89.37       89.82      5.40 o
   6  13   2       18.74       16.51      3.52 o
   7  13   2       11.27       10.84      4.75 o
  -7  14   2        3.56       -0.99      3.91 o
  -6  14   2       16.63       15.02      3.69 o
  -5  14   2       18.84       18.92      3.33 o
  -4  14   2       32.38       33.74      2.71 o
  -3  14   2      118.59      111.19      4.05 o
  -2  14   2       16.94       15.46      4.62 o
  -1  14   2      442.91      432.79     26.48 o
   0  14   2       33.05       30.52      1.96 o
   1  14   2      271.05      284.70     10.09 o
   2  14   2      435.50      426.09     13.98 o
   3  14   2        4.15        2.47      1.63 o
   4  14   2       95.69      100.64      7.04 o
   5  14   2       18.15       12.05      2.95 o
   6  14   2       62.18       60.47      5.20 o
   7  14   2        7.16       10.38      4.94 o
  -7  15   2       11.36       14.53      6.12 o
  -6  15   2       42.89       42.94      5.63 o
  -5  15   2       49.20       49.04      4.23 o
  -4  15   2       42.09       44.19      2.83 o
  -3  15   2       78.49       79.15      3.30 o
  -2  15   2       18.64       10.82      4.74 o
  -1  15   2       76.52       83.55      9.09 o
   0  15   2      408.80      405.48      9.29 o
   1  15   2      174.97      164.26      5.35 o
   2  15   2        0.95       -1.33      1.38 o
   3  15   2      125.54      120.97      4.61 o
   4  15   2       45.75       36.72      3.61 o
   5  15   2        5.34        0.36      2.44 o
   6  15   2        9.02        6.29      4.01 o
  -6  16   2       37.71       37.07      6.62 o
  -5  16   2       29.46       25.29      3.51 o
  -4  16   2      116.59      112.35      4.95 o
  -3  16   2       20.67       22.20      2.28 o
  -2  16   2      241.29      252.59     15.22 o
  -1  16   2       64.46       65.37      7.12 o
   0  16   2       89.33       97.92      3.55 o
   1  16   2      158.04      145.54      8.04 o
   2  16   2       49.15       56.99      3.43 o
   3  16   2       70.60       71.40      5.19 o
   4  16   2       14.16       11.64      2.85 o
   5  16   2        9.94        4.68      2.88 o
   6  16   2       31.44       47.87      6.13 o
  -6  17   2        2.73       -1.72      3.40 o
  -5  17   2       24.30       25.74      3.49 o
  -4  17   2       27.25       28.51      3.53 o
  -3  17   2       21.25       21.97      6.00 o
  -2  17   2        5.66       12.27      4.90 o
  -1  17   2      136.50      136.56     10.23 o
   0  17   2        6.44        6.82      1.82 o
   1  17   2      198.47      196.88      6.57 o
   2  17   2       35.07       34.74      2.94 o
   3  17   2      154.62      158.55     16.29 o
   4  17   2       41.32       42.90      5.34 o
   5  17   2       16.31       15.06      4.50 o
   6  17   2       27.22       29.28      5.34 o
  -6  18   2        1.01        3.31      3.38 o
  -5  18   2       24.72       29.99      3.88 o
  -4  18   2       22.00       25.98      2.21 o
  -3  18   2       92.76       87.24      9.79 o
  -2  18   2       14.40       23.58      5.68 o
  -1  18   2      260.82      250.59     14.97 o
   0  18   2       13.40       12.11      1.85 o
   1  18   2      171.81      159.73      5.90 o
   2  18   2        9.92        8.30      2.88 o
   3  18   2       15.34       19.02      3.58 o
   4  18   2       11.35        8.11      5.81 o
   5  18   2       10.76        3.85      2.87 o
   6  18   2       16.68       19.13      4.88 o
  -5  19   2        1.95        2.30      2.53 o
  -4  19   2       24.86       31.72      7.89 o
  -3  19   2       27.04       20.94      6.41 o
  -2  19   2       62.08       57.48      7.87 o
  -1  19   2        7.61        3.82      4.09 o
   0  19   2       66.82       66.06      4.01 o
   1  19   2       96.83       94.04      5.57 o
   2  19   2       41.00       46.68     11.07 o
   3  19   2        6.88        5.86      3.11 o
   4  19   2       61.39       61.30      5.48 o
   5  19   2       15.32       20.76      4.36 o
  -5  20   2        0.80       -3.87      5.49 o
  -4  20   2       40.25       62.79      9.85 o
  -3  20   2        3.48       -0.06      4.88 o
  -2  20   2       91.22      109.15     10.46 o
  -1  20   2       46.86       39.00      6.61 o
   0  20   2       47.55       52.30      3.05 o
   1  20   2        7.76        9.70      2.89 o
   2  20   2       26.42       23.30      3.63 o
   3  20   2       43.19       43.03      4.63 o
   4  20   2       10.46       12.09      3.56 o
   5  20   2       14.64       16.23      4.27 o
  -4  21   2        5.82        3.97      6.08 o
  -3  21   2       49.63       50.94      8.67 o
  -2  21   2        4.12       -1.44      4.09 o
  -1  21   2       14.04       13.47      5.27 o
   0  21   2       23.12       22.02      2.31 o
   1  21   2       95.28       99.54      5.88 o
   2  21   2        6.35        6.13      3.12 o
   3  21   2       60.63       61.80      5.28 o
   4  21   2        0.51        3.04      3.15 o
  -4  22   2       11.70       16.64      6.75 o
  -3  22   2        1.98        2.67      5.51 o
  -2  22   2       33.43       34.95      7.32 o
  -1  22   2       29.85       30.70      6.55 o
   0  22   2       18.84       22.08      2.78 o
   1  22   2        6.93        8.35      2.89 o
   2  22   2        1.56        1.32      2.80 o
   3  22   2        8.06       15.17      3.68 o
   4  22   2        4.65        1.11      3.15 o
  -3  23   2       10.25        3.66      5.72 o
  -2  23   2       11.70        3.23      5.45 o
  -1  23   2        6.76        8.22      5.15 o
   0  23   2        4.25        6.62      2.34 o
   1  23   2       23.11       28.40      3.69 o
   2  23   2       24.57       30.23      4.01 o
   3  23   2        4.03        3.86      3.20 o
  -2  24   2       14.61        7.16      5.70 o
  -1  24   2        5.82        4.07      4.98 o
   0  24   2        6.85       11.98      5.03 o
   1  24   2       10.68       11.42      3.06 o
   2  24   2       18.22       17.58      3.62 o
  -1 -15   3       11.73       14.06      3.93 o
   0 -15   3       24.76       26.96      4.70 o
   0 -14   3       51.65       59.43      5.70 o
   1 -14   3       98.38      110.05      8.46 o
   0 -13   3      179.30      185.81     10.32 o
   1 -13   3        4.69        6.96      3.34 o
  -3 -12   3      189.65      181.24     12.53 o
  -2 -12   3      123.08      117.86      9.24 o
  -1 -12   3     1704.47     1667.74     68.40 o
   0 -12   3      131.12      136.21      8.32 o
   1 -12   3      741.55      715.52     28.42 o
  -4 -11   3      250.61      272.89     16.42 o
  -3 -11   3      207.69      224.12     13.57 o
  -2 -11   3       54.05       62.15      6.55 o
  -1 -11   3      118.66      128.36      8.79 o
   0 -11   3      104.27      105.45      4.93 o
   1 -11   3      126.12      139.32      8.42 o
  -5 -10   3       10.97        9.40      5.11 o
  -4 -10   3      308.37      292.44     17.44 o
  -3 -10   3      102.99       98.00      8.75 o
  -2 -10   3      206.73      200.65     12.45 o
  -1 -10   3      347.66      306.08     21.86 o
   0 -10   3      710.95      715.26     20.06 o
   1 -10   3      522.56      505.93     21.34 o
   3 -10   3      222.71      202.33     12.59 o
  -6  -9   3       15.15       12.21      6.16 o
  -5  -9   3       20.49       18.41      6.12 o
  -4  -9   3       56.21       60.65      7.57 o
  -3  -9   3      490.21      445.11     23.42 o
  -2  -9   3      310.99      327.86     11.53 o
  -1  -9   3       46.54       43.66      4.82 o
   0  -9   3      893.21      833.70     23.58 o
   1  -9   3      340.96      366.07     11.57 o
   2  -9   3      303.45      278.02      9.72 o
   3  -9   3      615.16      593.48     19.05 o
   4  -9   3       45.82       45.17      6.45 o
  -6  -8   3        5.02        3.30      5.13 o
  -5  -8   3        3.39        1.12      4.54 o
  -4  -8   3      203.80      210.45     13.88 o
  -3  -8   3      282.13      254.76     14.69 o
  -2  -8   3      153.69      169.74      7.08 o
  -1  -8   3      202.60      216.81      7.78 o
   0  -8   3     1565.30     1659.34     44.67 o
   1  -8   3      199.00      201.85      6.97 o
   2  -8   3     2099.43     2128.85     58.38 o
   3  -8   3      553.49      547.11     17.44 o
   4  -8   3      600.53      597.70     27.77 o
   5  -8   3       84.49       94.48      9.24 o
  -7  -7   3        5.32       19.45      7.22 o
  -6  -7   3       41.92       54.24      8.85 o
  -5  -7   3      123.09      141.62     11.43 o
  -4  -7   3       21.86       24.54      5.43 o
  -3  -7   3      712.03      681.97     31.86 o
  -2  -7   3       80.21       88.19      4.81 o
  -1  -7   3     2165.52     2337.38     62.37 o
   0  -7   3     1410.66     1523.57     40.98 o
   1  -7   3      245.37      233.93     11.86 o
   2  -7   3      328.53      347.77     11.43 o
   3  -7   3      222.49      222.07      8.69 o
   4  -7   3        2.34        0.66      2.34 o
   5  -7   3       15.81       10.25      4.70 o
  -8  -6   3        4.70       -4.94      6.02 o
  -7  -6   3        1.60        4.76      6.29 o
  -6  -6   3        0.21        5.88      5.27 o
  -5  -6   3       21.65       24.46      6.14 o
  -4  -6   3      281.05      261.05     15.85 o
  -3  -6   3       39.94       42.97      5.68 o
  -2  -6   3      368.33      398.56     13.25 o
  -1  -6   3     1187.49     1185.22     33.75 o
   0  -6   3      351.93      371.89     11.54 o
   1  -6   3      711.35      686.35     21.25 o
   2  -6   3      329.18      349.27     16.32 o
   3  -6   3       19.22       21.29      3.36 o
   4  -6   3       51.33       47.79      4.29 o
   5  -6   3      211.50      232.51     14.83 o
   6  -6   3       16.58       23.27      6.39 o
  -8  -5   3        1.28        6.18      6.90 o
  -7  -5   3        0.46       -3.30      5.45 o
  -6  -5   3       33.96       35.44      7.36 o
  -5  -5   3       78.74       79.20      8.83 o
  -4  -5   3       28.71       33.31      5.72 o
  -3  -5   3      235.98      234.05     13.43 o
  -2  -5   3     1714.89     1798.73     49.66 o
  -1  -5   3      190.18      210.66      7.59 o
   0  -5   3     7051.94     7258.52    195.75 o
   1  -5   3     2377.64     2448.71     67.03 o
   2  -5   3     4189.72     4161.50    118.20 o
   3  -5   3      108.91       89.95      7.05 o
   4  -5   3       44.10       44.43      4.47 o
   5  -5   3      113.21      108.89      9.93 o
   6  -5   3      114.59      105.29     11.07 o
   7  -5   3       21.09       34.22      8.00 o
  -8  -4   3        6.71       -5.96      5.96 o
  -7  -4   3        2.36       -1.08      5.21 o
  -6  -4   3        2.42        4.56      4.64 o
  -5  -4   3      533.04      515.00     26.37 o
  -4  -4   3       12.29        8.25      2.57 o
  -3  -4   3     1259.76     1250.53     36.60 o
  -2  -4   3       18.23       22.84      2.54 o
  -1  -4   3       55.71       51.30      6.40 o
   0  -4   3      179.03      179.60      5.66 o
   1  -4   3      122.21      102.65      4.27 o
   2  -4   3     3608.56     3804.22    108.69 o
   3  -4   3     2101.05     2194.50     62.28 o
   4  -4   3       95.62      104.64      6.10 o
   5  -4   3      241.98      252.94     10.76 o
   6  -4   3       83.22       90.31     10.36 o
   7  -4   3        7.44       -1.00      4.86 o
  -8  -3   3        5.82        2.03      5.96 o
  -7  -3   3        0.26       -4.76      4.76 o
  -6  -3   3       55.79       49.09      8.06 o
  -5  -3   3      204.85      202.01     14.20 o
  -4  -3   3       17.89       16.58      4.13 o
  -3  -3   3      191.47      181.15      7.03 o
  -2  -3   3     2373.24     2356.19     67.14 o
  -1  -3   3     4196.17     4254.59     91.72 o
   0  -3   3     3140.89     3182.36     84.77 o
   1  -3   3      506.31      479.57     14.28 o
   2  -3   3      122.89      126.95      5.40 o
   3  -3   3      493.23      493.38     15.74 o
   4  -3   3      135.74      148.73      7.52 o
   5  -3   3      296.06      299.03     12.36 o
   6  -3   3       13.35        5.62      4.62 o
   7  -3   3       11.63       19.08      6.77 o
   8  -3   3       19.62       19.08      7.79 o
  -8  -2   3       11.95       31.29      8.52 o
  -7  -2   3        3.34        2.73      5.47 o
  -6  -2   3       94.70       87.53      9.83 o
  -5  -2   3       16.00       21.81      3.94 o
  -4  -2   3       72.00       72.95      7.07 o
  -3  -2   3      390.33      415.45     13.89 o
  -2  -2   3      896.25      921.64     27.02 o
  -1  -2   3     1000.64      947.98     21.79 o
   0  -2   3     3409.27     3587.98    109.50 o
   1  -2   3      368.45      362.20     11.47 o
   2  -2   3     4438.28     4387.01    121.42 o
   3  -2   3      685.84      757.99     23.51 o
   4  -2   3     1065.98     1034.10     31.25 o
   5  -2   3      170.47      192.15     18.53 o
   6  -2   3       35.17       28.52      6.86 o
   7  -2   3       22.08       26.98      7.65 o
   8  -2   3       16.64       23.05      8.26 o
  -8  -1   3        6.01        2.48      5.98 o
  -7  -1   3        8.39       14.47      6.77 o
  -6  -1   3       45.57       50.84      7.87 o
  -5  -1   3       81.72       84.76      8.04 o
  -4  -1   3       86.20       94.42      5.58 o
  -3  -1   3     1322.33     1401.30     39.75 o
  -2  -1   3     1421.44     1347.54     38.02 o
  -1  -1   3     2973.15     2787.81     52.10 o
   0  -1   3     5826.81     6103.39    166.17 o
   1  -1   3      419.44      387.63     12.09 o
   2  -1   3      639.80      601.07     18.05 o
   3  -1   3      750.42      826.36     24.38 o
   4  -1   3       33.45       38.93      3.97 o
   5  -1   3      190.01      189.03      9.32 o
   6  -1   3      102.61      108.82      7.40 o
   7  -1   3       26.16       38.92      8.34 o
   8  -1   3        6.26       10.52      6.77 o
  -8   0   3        0.63        2.71      5.62 o
  -7   0   3      113.39      120.63     12.29 o
  -6   0   3        5.28        5.11      4.35 o
  -5   0   3      516.00      529.71     18.63 o
  -4   0   3      381.79      386.02     13.66 o
  -3   0   3        7.82        1.86      1.99 o
  -2   0   3      388.63      394.76     15.06 o
  -1   0   3      101.36      109.18      3.06 o
   0   0   3      954.06     1020.95     49.90 o
   1   0   3      110.58      120.17      5.39 o
   2   0   3     1215.21     1270.65     36.43 o
   3   0   3      108.31      132.68     10.22 o
   4   0   3      183.23      171.51      7.90 o
   5   0   3      668.46      643.00     21.87 o
   6   0   3       22.65       27.06      4.49 o
   7   0   3       12.40       22.42      7.06 o
   8   0   3       21.13       19.10      7.71 o
  -8   1   3        6.11        2.79      5.72 o
  -7   1   3        8.20        6.02      5.37 o
  -6   1   3       45.59       41.75      7.14 o
  -5   1   3       82.59       86.71     11.56 o
  -4   1   3       89.52       95.96      5.67 o
  -3   1   3     1306.70     1353.27     32.37 o
  -2   1   3     1416.35     1327.94     26.34 o
  -1   1   3     2944.75     2764.97     60.99 o
   0   1   3     5896.71     6075.35    135.66 o
   1   1   3      420.46      392.51      9.90 o
   2   1   3      604.88      579.81     18.05 o
   3   1   3      742.72      766.50     24.16 o
   4   1   3       34.77       45.17      4.18 o
   5   1   3      192.46      191.75      9.37 o
   6   1   3      100.23       93.03     11.07 o
   7   1   3       27.38       29.03      7.61 o
   8   1   3        6.35       -0.45      5.82 o
  -8   2   3       12.15       19.57      7.20 o
  -7   2   3        3.48        0.10      4.68 o
  -6   2   3       96.79       95.20      9.85 o
  -5   2   3       16.77       24.61      4.10 o
  -4   2   3       71.23       71.49     10.87 o
  -3   2   3      386.97      425.14     11.53 o
  -2   2   3      903.65      937.65     21.61 o
  -1   2   3     1021.04      968.03     18.99 o
   0   2   3     3458.48     3583.86    139.57 o
   1   2   3      371.60      373.39     16.44 o
   2   2   3     4564.62     4435.61    121.50 o
   3   2   3      684.04      784.50     23.69 o
   4   2   3     1054.21     1011.65     31.26 o
   5   2   3      168.45      175.54      9.00 o
   6   2   3       37.20       29.99      5.87 o
   7   2   3       21.85       21.55      7.26 o
   8   2   3       16.71       14.65      7.41 o
  -8   3   3        6.03       -1.81      5.51 o
  -7   3   3        0.30       -3.59      3.59 o
  -6   3   3       56.61       55.49      5.66 o
  -5   3   3      196.98      201.04      9.62 o
  -4   3   3       19.87       18.56      2.17 o
  -3   3   3      170.05      156.25      5.61 o
  -2   3   3     2382.51     2443.92     46.68 o
  -1   3   3     4149.24     4157.51     79.89 o
   0   3   3     3080.11     3017.17     99.35 o
   1   3   3      498.09      465.75     11.67 o
   2   3   3      110.56      125.59      5.52 o
   3   3   3      494.46      467.90     19.42 o
   4   3   3      135.41      150.95      7.52 o
   5   3   3      301.14      305.48     12.67 o
   6   3   3       13.40       13.78      4.02 o
   7   3   3       11.07       18.67      4.82 o
   8   3   3       19.50       21.42      7.57 o
  -8   4   3        6.65        2.95      5.86 o
  -7   4   3        3.05       -3.86      5.82 o
  -6   4   3        2.66        2.39      2.45 o
  -5   4   3      534.97      513.12     14.56 o
  -4   4   3       10.37        8.78      2.26 o
  -3   4   3     1238.79     1271.21     33.23 o
  -2   4   3       21.59       24.75      1.62 o
  -1   4   3       57.32       58.90      2.36 o
   0   4   3      177.80      182.37      4.46 o
   1   4   3      116.93       98.43      5.84 o
   2   4   3     3684.65     4042.48    111.09 o
   3   4   3     2103.59     2209.79     62.55 o
   4   4   3       99.39      102.36      6.23 o
   5   4   3      231.38      233.60     13.62 o
   6   4   3       86.14      101.59      7.32 o
   7   4   3        7.75        2.43      3.70 o
   8   4   3        0.84       -1.44      5.35 o
  -8   5   3        1.34        1.95      5.41 o
  -7   5   3        0.51        1.23      3.77 o
  -6   5   3       34.17       30.31      5.13 o
  -5   5   3       78.47       68.54      5.17 o
  -4   5   3       29.30       31.91      2.54 o
  -3   5   3      233.52      229.60      6.11 o
  -2   5   3     1744.02     1814.84     35.40 o
  -1   5   3      191.70      219.28      5.06 o
   0   5   3     7107.38     7553.27    156.65 o
   1   5   3     2349.95     2408.98     53.63 o
   2   5   3     4202.42     4369.63    109.68 o
   3   5   3      101.64       83.02      4.92 o
   4   5   3       43.38       38.26      4.90 o
   5   5   3      106.89       91.99      6.65 o
   6   5   3      116.59      124.39      9.96 o
   7   5   3       19.44       29.18      6.30 o
   8   5   3       17.70       24.29      8.46 o
  -8   6   3        4.84        1.24      5.55 o
  -7   6   3        1.29       -0.50      4.07 o
  -6   6   3        0.48       -1.01      3.23 o
  -5   6   3       20.11       21.49      3.19 o
  -4   6   3      279.36      275.47      8.26 o
  -3   6   3       39.39       45.78      3.21 o
  -2   6   3      369.39      416.99     11.25 o
  -1   6   3     1203.19     1224.37     27.81 o
   0   6   3      369.26      407.09      9.92 o
   1   6   3      741.53      748.18     20.54 o
   2   6   3      314.44      349.00      8.46 o
   3   6   3       20.61       18.57      3.72 o
   4   6   3       52.27       54.78      4.72 o
   5   6   3      218.62      216.29     10.25 o
   6   6   3       16.99       25.92      4.62 o
   7   6   3       29.54       42.35      6.07 o
   8   6   3        2.22       16.26      7.39 o
  -8   7   3        8.98       10.48      6.69 o
  -7   7   3        5.42        7.47      4.00 o
  -6   7   3       40.70       41.28      4.31 o
  -5   7   3      121.48      114.59      5.78 o
  -4   7   3       23.16       21.37      2.30 o
  -3   7   3      715.77      716.71     15.22 o
  -2   7   3       77.95       73.25      2.70 o
  -1   7   3     2154.04     2287.88     72.34 o
   0   7   3     1404.29     1510.27     30.05 o
   1   7   3      244.92      246.63      5.76 o
   2   7   3      327.94      339.37      9.45 o
   3   7   3      219.29      225.30     10.24 o
   4   7   3        2.26        1.23      2.07 o
   5   7   3       15.49        8.63      4.08 o
   6   7   3       23.73       30.35      4.93 o
   7   7   3       44.24       38.31      6.03 o
   8   7   3        5.25       -3.07      5.13 o
  -8   8   3        5.59        0.14      5.72 o
  -7   8   3       37.29       31.97      5.02 o
  -6   8   3        5.01        6.78      2.90 o
  -5   8   3        4.34        8.79      2.50 o
  -4   8   3      201.44      200.90      6.13 o
  -3   8   3      285.50      256.30      6.65 o
  -2   8   3      153.18      149.94      4.13 o
  -1   8   3      184.00      185.87      7.70 o
   0   8   3     1550.70     1641.22     37.58 o
   1   8   3      192.88      193.30      4.93 o
   2   8   3     2090.57     2042.87     46.63 o
   3   8   3      570.95      541.48     14.11 o
   4   8   3      593.93      575.97     14.13 o
   5   8   3       83.26       84.32      4.90 o
   6   8   3       89.74       98.15      5.89 o
   7   8   3        7.62        5.06      3.23 o
   8   8   3       26.11       41.06      9.68 o
  -8   9   3        1.27       -1.24      5.25 o
  -7   9   3       10.26        9.63      3.51 o
  -6   9   3       15.05       11.28      3.29 o
  -5   9   3       21.37       20.74      3.18 o
  -4   9   3       55.85       58.24      3.24 o
  -3   9   3      501.76      495.84     11.09 o
  -2   9   3      314.37      314.97      7.32 o
  -1   9   3       42.64       51.86      3.78 o
   0   9   3      888.33      835.35     19.61 o
   1   9   3      350.15      372.90      8.48 o
   2   9   3      309.96      284.89      8.82 o
   3   9   3      628.53      609.83     13.88 o
   4   9   3       44.43       41.54      3.43 o
   5   9   3       19.18       13.30      2.75 o
   6   9   3        5.61        5.22      2.77 o
   7   9   3       47.10       47.31      5.04 o
   8   9   3       13.16       13.92      5.49 o
  -7  10   3       30.99       30.51      8.91 o
  -6  10   3      121.95      145.75      7.32 o
  -5  10   3       10.66        5.23      3.73 o
  -4  10   3      304.60      285.09      7.79 o
  -3  10   3      102.86      100.92      3.65 o
  -2  10   3      221.04      220.62      5.77 o
  -1  10   3      334.47      319.27     11.31 o
   0  10   3      696.31      672.54     16.41 o
   1  10   3      525.66      524.11     17.86 o
   2  10   3      228.74      235.64      5.56 o
   3  10   3      221.58      218.45      6.13 o
   4  10   3       10.46       10.00      2.54 o
   5  10   3       39.56       45.97      4.03 o
   6  10   3       30.34       33.47      4.55 o
   7  10   3       24.55       32.78      4.59 o
  -7  11   3        7.78       13.56      4.53 o
  -6  11   3       76.73       85.44     12.58 o
  -5  11   3        5.33        5.76      2.65 o
  -4  11   3      250.59      265.68     10.03 o
  -3  11   3      211.74      211.09      5.93 o
  -2  11   3       53.78       65.53      6.92 o
  -1  11   3      125.40      123.56      9.01 o
   0  11   3      104.71      104.42      3.18 o
   1  11   3      132.26      148.08      5.35 o
   2  11   3       40.98       37.37      2.27 o
   3  11   3       33.24       32.49      2.27 o
   4  11   3       70.27       67.03      4.26 o
   5  11   3        3.72        4.31      3.61 o
   6  11   3        4.82        9.03      3.12 o
   7  11   3       10.58        6.54      4.48 o
  -7  12   3        2.96        4.68      5.11 o
  -6  12   3       19.45       20.26      3.80 o
  -5  12   3       11.96       14.24      2.97 o
  -4  12   3      256.32      247.84      7.02 o
  -3  12   3      180.94      185.95      5.25 o
  -2  12   3      127.44      129.30     12.53 o
  -1  12   3     1722.20     1699.89     69.15 o
   0  12   3      136.31      133.98      4.15 o
   1  12   3      718.03      685.05     14.85 o
   2  12   3      599.29      593.47     11.80 o
   3  12   3      102.88       93.17      5.93 o
   4  12   3      211.28      219.09      7.89 o
   5  12   3       39.83       38.15      3.90 o
   6  12   3       79.32       76.80      5.51 o
   7  12   3        2.44       13.80      4.72 o
  -7  13   3        1.31        6.08      4.47 o
  -6  13   3       10.41       12.29      3.37 o
  -5  13   3       10.41       11.07      3.01 o
  -4  13   3       78.78       85.19      3.77 o
  -3  13   3      165.69      153.64      4.54 o
  -2  13   3      177.62      157.11     11.35 o
  -1  13   3      118.30      111.96      8.73 o
   0  13   3      185.20      180.79      6.83 o
   1  13   3        4.42        4.26      1.49 o
   2  13   3      285.88      277.50     10.30 o
   3  13   3       80.53       78.45      6.08 o
   4  13   3       32.50       33.35      3.40 o
   5  13   3        7.69        6.40      2.77 o
   6  13   3       22.89       22.89      3.89 o
   7  13   3       22.40       17.87      5.03 o
  -7  14   3       19.48       21.85      5.29 o
  -6  14   3       26.29       27.97      4.92 o
  -5  14   3       20.87       22.82      3.98 o
  -4  14   3       17.32       19.95      2.14 o
  -3  14   3       84.50       86.93      3.39 o
  -2  14   3      622.80      632.15     29.95 o
  -1  14   3       56.00       52.98      5.98 o
   0  14   3       52.28       47.23      2.32 o
   1  14   3      100.57       96.79      3.70 o
   2  14   3       11.83       13.32      2.46 o
   3  14   3       84.58       89.23      4.63 o
   4  14   3       17.79       17.31      2.86 o
   5  14   3       32.47       31.15      3.79 o
   6  14   3        4.34        3.38      3.16 o
   7  14   3       10.59        2.88      7.07 o
  -6  15   3       12.61       10.65      4.14 o
  -5  15   3        2.84        1.72      2.58 o
  -4  15   3       10.91       15.34      1.95 o
  -3  15   3       97.16      117.64     10.66 o
  -2  15   3      223.13      227.11     14.34 o
  -1  15   3       11.18        6.06      4.25 o
   0  15   3       27.33       26.71      1.86 o
   1  15   3       97.54       99.29      3.77 o
   2  15   3       84.64       85.27      3.75 o
   3  15   3      188.42      180.07      7.19 o
   4  15   3       17.21       17.66      3.93 o
   5  15   3       71.93       69.27      8.03 o
   6  15   3       40.55       38.21      4.70 o
  -6  16   3        7.33        4.44      3.73 o
  -5  16   3       22.39       19.76      3.17 o
  -4  16   3       13.00       13.71      1.80 o
  -3  16   3       70.97       66.61      8.61 o
  -2  16   3       28.54       32.43      6.21 o
  -1  16   3      396.35      407.68     21.16 o
   0  16   3       31.16       32.58      2.80 o
   1  16   3      253.15      241.27      8.00 o
   2  16   3       51.76       48.67      4.26 o
   3  16   3       41.08       42.59      8.83 o
   4  16   3       40.20       40.05      3.83 o
   5  16   3       14.84       12.86      5.25 o
   6  16   3       25.47       24.76      5.31 o
  -6  17   3       42.76       42.21      5.97 o
  -5  17   3       28.86       30.21      3.93 o
  -4  17   3       25.97       25.15      2.75 o
  -3  17   3       22.16       17.01      5.78 o
  -2  17   3        7.58        4.68      4.35 o
  -1  17   3      118.95      116.42     10.03 o
   0  17   3      146.81      151.37      4.97 o
   1  17   3      115.15      121.19      4.94 o
   2  17   3       76.16       70.94      5.12 o
   3  17   3       10.38        8.65      4.08 o
   4  17   3       93.64      101.35      9.40 o
   5  17   3        0.92       -1.20      2.62 o
   6  17   3        7.50        9.92      8.61 o
  -5  18   3        1.55        3.68      2.43 o
  -4  18   3       25.59       39.00      8.18 o
  -3  18   3        0.40        2.26      4.62 o
  -2  18   3       34.55       35.44      6.86 o
  -1  18   3       51.91       49.52      7.22 o
   0  18   3       26.22       25.67      2.10 o
   1  18   3       57.00       57.03      3.50 o
   2  18   3       50.30       45.20      4.73 o
   3  18   3        6.45        4.70      3.12 o
   4  18   3        4.58       10.42      6.65 o
   5  18   3       30.12       26.76      4.02 o
  -5  19   3       60.83       64.66     10.86 o
  -4  19   3       14.22       11.33      6.49 o
  -3  19   3       71.66       63.74      9.03 o
  -2  19   3       14.96       25.90      6.25 o
  -1  19   3       33.12       45.96      7.06 o
   0  19   3       12.66       11.40      1.94 o
   1  19   3      158.29      157.70      7.45 o
   2  19   3       36.07       37.82      4.30 o
   3  19   3      215.98      238.31     10.60 o
   4  19   3        2.91        3.53      3.43 o
   5  19   3       14.53       11.29      3.35 o
  -5  20   3        3.19        2.81      6.51 o
  -4  20   3        4.48       10.58      6.63 o
  -3  20   3       21.79       31.29      7.55 o
  -2  20   3       21.87       21.14      6.45 o
  -1  20   3      102.00      106.02      9.99 o
   0  20   3       17.88       17.54      1.87 o
   1  20   3       51.71       54.71      4.44 o
   2  20   3       15.63       14.67      3.37 o
   3  20   3       23.03       17.53      5.31 o
   4  20   3        4.70        4.97      3.28 o
   5  20   3       10.48        7.47      3.81 o
  -4  21   3       62.98       73.83     10.97 o
  -3  21   3       24.46       19.27      6.77 o
  -2  21   3       35.99       49.93      8.14 o
  -1  21   3       20.38       20.08      6.06 o
   0  21   3       47.56       48.42      3.55 o
   1  21   3       20.43       27.71      3.59 o
   2  21   3       16.55       21.54      3.69 o
   3  21   3       14.76       17.61      3.97 o
   4  21   3       22.89       23.18      4.48 o
  -3  22   3        3.60        8.08      6.23 o
  -2  22   3        3.76       -4.54      4.54 o
  -1  22   3       50.41       57.43      8.32 o
   0  22   3        0.34        2.42      4.58 o
   1  22   3       14.75       13.85      3.11 o
   2  22   3        1.16       -2.68      2.68 o
   3  22   3        3.51       -0.69      4.67 o
  -3  23   3       10.73        3.19      5.72 o
  -2  23   3       43.29       44.86      8.36 o
  -1  23   3        9.30       17.50      5.94 o
   0  23   3        6.15        6.86      4.84 o
   1  23   3       28.65       30.85      3.82 o
   2  23   3        8.85       10.12      3.54 o
   3  23   3       34.32       37.55      4.96 o
  -1  24   3       30.71       37.07      7.59 o
   0  24   3       18.52       17.31      5.90 o
   1  24   3       18.31       21.17      3.60 o
   0 -16   4        4.09        6.43      3.44 o
  -1 -15   4       88.61       84.07      6.80 o
   0 -15   4       52.29       55.38      5.74 o
   1 -15   4      208.57      209.07     11.82 o
  -1 -14   4      971.64      962.88     36.95 o
   0 -14   4      117.46      110.84      7.98 o
   1 -14   4      235.92      224.41     12.37 o
  -1 -13   4      272.47      270.29     12.76 o
   0 -13   4      107.26      120.73      7.69 o
   1 -13   4      539.85      517.85     22.42 o
  -2 -12   4      514.62      492.48     24.54 o
  -1 -12   4       23.32       25.82      4.96 o
   0 -12   4      222.08      241.20      8.50 o
   1 -12   4       77.00       77.11      5.98 o
  -4 -11   4       32.09       25.98      6.08 o
  -3 -11   4      191.18      174.50     12.57 o
  -2 -11   4      639.29      607.96     28.36 o
  -1 -11   4      839.23      815.38     37.37 o
   0 -11   4       11.07        8.59      1.96 o
   1 -11   4      204.40      200.80      7.72 o
  -5 -10   4       27.40       40.73      7.87 o
  -4 -10   4        9.91        5.05      4.46 o
  -3 -10   4      420.25      399.68     21.06 o
  -2 -10   4       73.91       73.16      7.04 o
  -1 -10   4      870.39      835.17     36.87 o
   0 -10   4      259.26      274.44     22.06 o
   1 -10   4      680.36      682.64     30.07 o
   2 -10   4      132.75      129.70      8.89 o
  -6  -9   4        8.67        7.06      5.84 o
  -5  -9   4        5.27        8.79      4.90 o
  -4  -9   4      133.23      131.45     11.11 o
  -3  -9   4       84.75       94.44      8.63 o
  -2  -9   4      117.56      119.30      9.14 o
  -1  -9   4      573.24      567.85     17.72 o
   0  -9   4      121.71      118.33      7.11 o
   1  -9   4      231.67      241.84     12.21 o
   2  -9   4      220.74      205.97      8.29 o
   3  -9   4      193.99      201.90      8.39 o
  -6  -8   4       31.21       34.14      8.10 o
  -5  -8   4       98.82      105.82     10.64 o
  -4  -8   4       94.09      101.08      9.30 o
  -3  -8   4        0.87       -3.23      3.23 o
  -2  -8   4       68.61       77.79      4.90 o
  -1  -8   4      184.26      217.94     11.54 o
   0  -8   4      708.35      808.11     22.33 o
   1  -8   4     2253.29     2122.30     86.92 o
   2  -8   4      637.95      626.02     19.56 o
   3  -8   4       82.45       79.99      4.97 o
   4  -8   4        4.69        2.54      3.78 o
  -7  -7   4        2.59        2.46      5.98 o
  -6  -7   4       46.64       55.03      8.85 o
  -5  -7   4       21.46       24.80      6.49 o
  -4  -7   4       22.89       20.77      5.37 o
  -3  -7   4       91.33       81.71      7.96 o
  -2  -7   4      391.56      373.05     12.64 o
  -1  -7   4      587.36      547.82     24.15 o
   0  -7   4     3008.94     3048.57     81.80 o
   1  -7   4      300.72      301.05     14.51 o
   2  -7   4     1440.14     1359.03     38.77 o
   3  -7   4      120.84      121.66     10.98 o
   4  -7   4      209.81      196.62      9.70 o
   5  -7   4       21.60       35.93      6.69 o
  -8  -6   4        1.22        1.55      6.37 o
  -7  -6   4       24.12       26.29      8.22 o
  -6  -6   4       14.93       21.42      6.45 o
  -4  -6   4       27.76       22.34      5.59 o
  -3  -6   4      476.27      460.74     22.89 o
  -2  -6   4     1382.43     1370.17     36.68 o
  -1  -6   4       41.93       42.91      3.15 o
   0  -6   4      796.57      809.32     22.95 o
   1  -6   4      119.73      119.02      5.76 o
   2  -6   4      432.75      380.00     18.69 o
   3  -6   4       16.66       18.44      2.81 o
   4  -6   4      495.86      510.45     17.44 o
   5  -6   4        1.79        1.08      3.97 o
   6  -6   4      153.84      197.02     14.40 o
  -8  -5   4       16.07       15.67      7.91 o
  -7  -5   4        5.01        4.41      6.02 o
  -6  -5   4      134.48      128.30     12.25 o
  -5  -5   4       17.69       17.90      5.94 o
  -4  -5   4      641.58      641.85     31.45 o
  -3  -5   4      316.65      326.32     16.87 o
  -2  -5   4      280.85      282.92     10.07 o
  -1  -5   4      512.48      479.32     14.91 o
   0  -5   4       26.19       30.78      4.05 o
   1  -5   4       88.12       74.65      6.75 o
   2  -5   4      199.18      214.81      8.05 o
   3  -5   4      615.38      596.47     19.01 o
   4  -5   4       13.58       17.60      3.89 o
   5  -5   4       95.70      108.28      9.95 o
   6  -5   4       10.58        4.68      5.29 o
  -8  -4   4        1.99       11.31      6.61 o
  -7  -4   4       23.32       31.76      7.85 o
  -6  -4   4       79.69       70.07      9.54 o
  -5  -4   4      123.83      117.68     10.80 o
  -4  -4   4       75.29       83.56      5.18 o
  -3  -4   4       87.22       98.10      5.14 o
  -2  -4   4      540.88      573.45     17.36 o
  -1  -4   4      166.76      163.91      6.34 o
   0  -4   4      177.56      203.25      7.14 o
   1  -4   4     2232.40     2260.75     61.49 o
   2  -4   4      637.57      625.48     19.16 o
   3  -4   4      271.01      296.29     10.86 o
   4  -4   4      625.38      586.57     19.42 o
   5  -4   4       79.64       78.86      5.95 o
   6  -4   4       12.61       10.01      5.39 o
   7  -4   4       11.34       17.52      6.80 o
  -8  -3   4       11.74        3.07      5.84 o
  -7  -3   4        2.13        1.99      5.21 o
  -6  -3   4       12.36        5.43      4.78 o
  -5  -3   4       37.18       33.02      7.08 o
  -4  -3   4       25.22       26.61      3.40 o
  -3  -3   4       99.15      108.05      5.58 o
  -2  -3   4       95.54       95.17      4.48 o
  -1  -3   4      111.15       91.80      3.44 o
   0  -3   4     4613.67     4655.35    122.43 o
   1  -3   4      625.42      687.93     20.75 o
   2  -3   4      992.66      928.48     26.75 o
   3  -3   4      168.77      166.92     11.18 o
   4  -3   4      216.23      218.52      9.50 o
   5  -3   4      102.54      110.99     17.59 o
   6  -3   4       36.11       44.31      7.79 o
   7  -3   4       81.13      113.79     12.31 o
  -8  -2   4        1.11       -2.36      5.43 o
  -7  -2   4       49.20       57.41      9.52 o
  -6  -2   4      101.93      103.03     10.54 o
  -5  -2   4       98.47       85.94      9.11 o
  -4  -2   4       68.27       68.24      4.90 o
  -3  -2   4     1289.22     1311.35     38.41 o
  -2  -2   4      219.77      171.77     10.96 o
  -1  -2   4     1794.96     1801.77     34.32 o
   0  -2   4     1267.70     1344.54     38.11 o
   1  -2   4        8.48        7.16      2.26 o
   2  -2   4      661.63      581.32     18.03 o
   3  -2   4      987.32     1131.65     32.99 o
   4  -2   4      435.06      439.89     15.39 o
   5  -2   4      168.78      155.40      9.05 o
   6  -2   4       17.97       15.63      5.68 o
   7  -2   4       38.88       67.63      9.95 o
   8  -2   4       13.68       20.71      7.89 o
  -8  -1   4        4.29       11.37      6.67 o
  -7  -1   4        7.31       10.25      6.04 o
  -6  -1   4       90.44      100.02     10.17 o
  -5  -1   4       38.04       42.13      4.67 o
  -4  -1   4      292.45      285.18     14.28 o
  -3  -1   4     1582.20     1659.85     47.90 o
  -2  -1   4      270.76      275.51      9.48 o
  -1  -1   4     1205.73     1311.53     25.18 o
   0  -1   4     4240.14     4139.84    115.89 o
   1  -1   4      249.61      243.39      8.70 o
   2  -1   4     2195.96     2171.22     60.83 o
   3  -1   4      428.87      419.48     26.62 o
   4  -1   4      178.95      174.09      8.25 o
   5  -1   4      167.76      170.01      8.83 o
   6  -1   4        5.06        9.63      4.83 o
   7  -1   4       26.46       33.26      8.44 o
   8  -1   4       23.63       27.83      8.67 o
  -8   0   4        0.05       -0.77      5.17 o
  -7   0   4        8.68        1.93      5.72 o
  -6   0   4       21.81       34.44      7.14 o
  -5   0   4        0.80        0.84      2.91 o
  -4   0   4      100.68      108.40      9.09 o
  -3   0   4       41.57       42.61      3.52 o
  -2   0   4       40.70       43.93      2.15 o
  -1   0   4      527.09      520.01      9.57 o
   0   0   4      169.35      163.67      5.07 o
   1   0   4      696.15      698.25     20.77 o
   2   0   4     1889.29     1994.27     56.28 o
   3   0   4      202.26      194.41     11.47 o
   4   0   4     1253.03     1269.07     38.16 o
   5   0   4       22.84       20.23      4.21 o
   6   0   4       10.01        9.97      3.60 o
   7   0   4        8.46        9.73      6.29 o
   8   0   4        0.47       -0.37      5.90 o
  -8   1   4        4.18        7.32      6.63 o
  -7   1   4        7.22       11.56      6.21 o
  -6   1   4       88.80       88.93      9.81 o
  -5   1   4       39.51       48.09      4.97 o
  -4   1   4      292.22      279.93     14.92 o
  -3   1   4     1569.63     1673.53     33.24 o
  -2   1   4      252.38      269.44      6.55 o
  -1   1   4     1184.95     1314.16     25.80 o
   0   1   4     4278.95     4278.87     94.70 o
   1   1   4      261.46      267.73      8.86 o
   2   1   4     2190.17     2155.45     60.90 o
   3   1   4      421.63      445.00     14.77 o
   4   1   4      175.37      167.20      8.12 o
   5   1   4      164.07      158.06      8.58 o
   6   1   4        5.30        6.18      3.42 o
   7   1   4       27.10       22.75      7.59 o
   8   1   4       24.17       30.40      8.32 o
  -8   2   4        1.16        3.62      5.86 o
  -7   2   4       47.61       55.24      6.49 o
  -6   2   4      103.19       96.20      7.83 o
  -5   2   4       98.03       87.66      5.00 o
  -4   2   4       68.70       80.29      3.91 o
  -3   2   4     1311.71     1325.34     26.69 o
  -2   2   4      213.14      171.40      6.56 o
  -1   2   4     1809.44     1815.75     40.32 o
   0   2   4     1279.49     1351.75     40.07 o
   1   2   4        7.96        4.76      1.52 o
   2   2   4      671.84      582.93     18.12 o
   3   2   4      992.79     1083.35     32.97 o
   4   2   4      426.18      428.80     15.49 o
   5   2   4      168.53      177.26     11.81 o
   6   2   4       17.58       20.73      4.26 o
   7   2   4       39.33       41.04      8.71 o
   8   2   4       13.43       18.35      7.91 o
  -8   3   4       11.43       27.12      8.04 o
  -7   3   4        2.17        4.09      3.54 o
  -6   3   4       12.20       15.13      9.71 o
  -5   3   4       37.38       34.75      3.61 o
  -4   3   4       25.08       28.22      2.51 o
  -3   3   4       99.66      109.45      4.61 o
  -2   3   4       85.45       90.92      3.14 o
  -1   3   4      120.20      101.26      3.65 o
   0   3   4     4556.60     4328.80     99.86 o
   1   3   4      621.51      706.14     28.63 o
   2   3   4      977.42      869.45     26.72 o
   3   3   4      161.79      165.00      7.36 o
   4   3   4      224.33      233.57      9.89 o
   5   3   4      104.02      111.29      7.27 o
   6   3   4       37.30       39.08      5.97 o
   7   3   4       80.36       79.20      9.99 o
   8   3   4       35.08       37.17      9.38 o
  -8   4   4        1.83        6.43      6.39 o
  -7   4   4       23.31       36.78      5.55 o
  -6   4   4       77.86       79.61      5.27 o
  -5   4   4      122.50      116.92     13.17 o
  -4   4   4       76.84       79.18      4.29 o
  -3   4   4       88.49       96.96      5.32 o
  -2   4   4      535.16      571.06     12.52 o
  -1   4   4      159.32      168.85      5.09 o
   0   4   4      175.25      201.47      5.77 o
   1   4   4     2204.09     2136.45     61.44 o
   2   4   4      625.07      618.66     19.29 o
   3   4   4      275.93      295.23     10.94 o
   4   4   4      620.45      576.75     34.29 o
   5   4   4       75.74       66.23      7.70 o
   6   4   4       13.99        9.00      3.67 o
   7   4   4       10.65       11.80      4.52 o
   8   4   4        8.99        5.90      6.31 o
  -8   5   4       15.82        3.11      6.06 o
  -7   5   4        5.04        4.28      3.78 o
  -6   5   4      135.93      131.90      6.65 o
  -5   5   4       18.46       20.01      3.16 o
  -4   5   4      647.13      680.70     15.16 o
  -3   5   4      316.23      310.42      7.78 o
  -2   5   4      272.86      291.08      6.92 o
  -1   5   4      528.36      488.38     12.05 o
   0   5   4       23.27       27.50      2.45 o
   1   5   4       97.04       78.93      5.12 o
   2   5   4      201.25      212.05      6.69 o
   3   5   4      629.84      592.90     19.24 o
   4   5   4       13.36       17.74      3.57 o
   5   5   4       96.45       98.84      6.93 o
   6   5   4       10.84        9.50      3.81 o
   7   5   4        1.06       -1.35      4.54 o
   8   5   4        3.43       11.43      6.94 o
  -8   6   4        1.30       -0.85      5.31 o
  -7   6   4       25.40       29.39      7.14 o
  -6   6   4       15.45       13.65      3.24 o
  -5   6   4       96.81       95.01      5.32 o
  -4   6   4       28.06       30.55      3.65 o
  -3   6   4      484.48      472.79     11.66 o
  -2   6   4     1370.38     1259.92     25.77 o
  -1   6   4       41.33       38.74      2.21 o
   0   6   4      824.92      842.00     19.65 o
   1   6   4      119.74      114.80      4.01 o
   2   6   4      433.46      420.95      8.41 o
   3   6   4       16.44       15.64      2.81 o
   4   6   4      498.08      508.21     17.66 o
   5   6   4        2.54        2.31      2.99 o
   6   6   4      153.98      157.16     22.35 o
   7   6   4       12.44       18.74      5.10 o
   8   6   4       14.97       32.19      8.85 o
  -8   7   4        0.34        0.22      5.78 o
  -7   7   4        2.74        2.00      3.66 o
  -6   7   4       46.99       48.26      6.43 o
  -5   7   4       21.35       23.40      3.19 o
  -4   7   4       22.03       21.88      2.39 o
  -3   7   4       94.83       94.33      3.59 o
  -2   7   4      398.16      364.33      8.39 o
  -1   7   4      580.77      525.69     14.46 o
   0   7   4     2999.87     3099.89     74.32 o
   1   7   4      299.95      295.10      6.20 o
   2   7   4     1423.66     1340.35     39.94 o
   3   7   4      128.79      145.03      6.38 o
   4   7   4      212.30      197.71      9.17 o
   5   7   4       20.66       25.25      4.33 o
   6   7   4        6.28        3.62      3.31 o
   7   7   4       12.08       14.66      4.69 o
   8   7   4       36.83       41.06      9.44 o
  -8   8   4       12.02       11.52      6.65 o
  -7   8   4        4.09        2.03      3.88 o
  -6   8   4       31.75       28.00      4.02 o
  -5   8   4      100.46      100.81      5.51 o
  -4   8   4       90.99       89.81      4.01 o
  -3   8   4        1.38        4.84      1.49 o
  -2   8   4       72.43       70.85      2.69 o
  -1   8   4      180.00      187.75      5.37 o
   0   8   4      698.40      780.57     16.43 o
   1   8   4     2258.22     2206.91     42.43 o
   2   8   4      642.53      640.65     18.13 o
   3   8   4       83.74       81.23      3.81 o
   4   8   4        5.05        5.80      2.46 o
   5   8   4      141.76      143.84      6.49 o
   6   8   4        9.75       11.38      3.89 o
   7   8   4       34.48       31.14      5.96 o
   8   8   4       11.49       16.72      7.32 o
  -8   9   4        1.05        1.10      5.25 o
  -7   9   4       12.61       12.88      5.96 o
  -6   9   4       10.02       12.77      3.33 o
  -5   9   4        5.23        5.85      2.53 o
  -4   9   4      127.23      121.99      5.22 o
  -3   9   4       82.61       83.49      3.42 o
  -2   9   4      122.82      127.05      4.66 o
  -1   9   4      561.62      562.36     13.67 o
   0   9   4      117.43      108.43      3.38 o
   1   9   4      228.06      223.02      6.72 o
   2   9   4      229.64      228.69      6.14 o
   3   9   4      195.51      195.55      5.90 o
   4   9   4      193.15      188.24      7.10 o
   5   9   4       24.76       24.65      3.30 o
   6   9   4       22.57       28.12      3.91 o
   7   9   4        2.08        1.48      2.98 o
  -7  10   4       22.79       22.95      5.20 o
  -6  10   4        4.63        6.13      3.10 o
  -5  10   4       27.63       36.69      4.73 o
  -4  10   4       10.66       10.26      1.99 o
  -3  10   4      412.71      400.86     11.77 o
  -2  10   4       74.59       73.02      2.84 o
  -1  10   4      879.55      866.83     32.05 o
   0  10   4      254.24      278.06      6.66 o
   1  10   4      691.13      699.48     17.18 o
   2  10   4      134.36      148.78      9.63 o
   3  10   4      465.36      455.73     13.03 o
   4  10   4      239.39      232.93      8.12 o
   5  10   4       32.63       35.77      3.71 o
   6  10   4      102.79      121.40      7.63 o
   7  10   4        5.24        4.95      4.11 o
  -7  11   4        3.84        1.97      6.16 o
  -6  11   4       12.52       12.37      3.39 o
  -5  11   4       21.17       20.58      3.27 o
  -4  11   4       29.32       28.24      2.48 o
  -3  11   4      189.98      184.49      7.17 o
  -2  11   4      645.01      609.87     28.77 o
  -1  11   4      839.50      901.41     44.50 o
   0  11   4       10.29        7.36      1.83 o
   1  11   4      208.99      214.18      6.53 o
   2  11   4      325.03      329.99      7.37 o
   3  11   4      333.94      311.97      8.22 o
   4  11   4       43.70       41.83      3.53 o
   5  11   4      108.39      100.28      6.00 o
   6  11   4        1.69        5.51      3.58 o
   7  11   4       16.17       13.20      5.08 o
  -7  12   4       19.31       17.28      4.79 o
  -6  12   4       13.88       18.74      3.67 o
  -5  12   4       48.58       42.30      4.04 o
  -4  12   4       31.03       35.01      2.67 o
  -3  12   4        7.07        6.11      1.42 o
  -2  12   4      525.85      522.18     25.35 o
  -1  12   4       24.00       24.50      3.53 o
   0  12   4      215.62      216.97      6.35 o
   1  12   4       72.23       71.99      4.41 o
   2  12   4      365.21      363.00     10.54 o
   3  12   4       10.14       10.95      2.29 o
   4  12   4       42.88       47.15      3.78 o
   5  12   4      127.10      128.69      9.61 o
   6  12   4        1.05       -1.76      2.56 o
   7  12   4       21.12       25.00      5.64 o
  -7  13   4       12.03       10.32      4.48 o
  -6  13   4       47.34       44.61      8.39 o
  -5  13   4       29.30       27.94      3.56 o
  -4  13   4      236.84      239.54      6.89 o
  -3  13   4        0.62       -0.63      1.30 o
  -2  13   4       10.41        4.62      4.50 o
  -1  13   4      271.40      253.99     10.78 o
   0  13   4      103.96      108.51      3.95 o
   1  13   4      543.13      528.28     11.99 o
   2  13   4      255.19      257.20      7.14 o
   3  13   4       83.25       76.67      4.30 o
   4  13   4       16.38       13.43      2.76 o
   5  13   4       29.75       30.05      3.78 o
   6  13   4       37.92       35.66      8.28 o
   7  13   4        4.56        4.46      7.93 o
  -7  14   4       10.30       10.03      4.57 o
  -6  14   4        6.89       10.95      4.17 o
  -5  14   4       86.59       90.85      5.49 o
  -4  14   4       73.99       78.51      3.57 o
  -3  14   4       77.81       66.43      8.69 o
  -2  14   4        1.61       -3.70      3.70 o
  -1  14   4      969.51      891.43     41.14 o
   0  14   4      112.85      113.96      3.69 o
   1  14   4      235.29      231.23      7.26 o
   2  14   4      308.32      316.97     17.80 o
   3  14   4      127.38      115.87      8.62 o
   4  14   4      143.11      139.64      6.33 o
   5  14   4        7.59        4.76      2.70 o
   6  14   4       39.28       48.22      5.02 o
   7  14   4       15.77       17.83      5.24 o
  -6  15   4       36.30       42.49      9.09 o
  -5  15   4       30.41       30.38      3.73 o
  -4  15   4       86.22       83.88      3.90 o
  -3  15   4      223.72      220.14     14.99 o
  -2  15   4       75.16       80.30      8.93 o
  -1  15   4       96.24       84.29      8.32 o
   0  15   4       48.70       49.51      2.63 o
   1  15   4      206.03      192.69      6.50 o
   2  15   4       29.86       26.05      9.07 o
   3  15   4       42.39       45.90      5.23 o
   4  15   4       11.65        6.53      3.11 o
   5  15   4        3.96        2.79      2.64 o
   6  15   4       38.17       47.30      5.09 o
  -6  16   4        1.68        4.07      8.43 o
  -5  16   4        2.02       -1.41      2.36 o
  -4  16   4       26.81       30.94      5.18 o
  -3  16   4       17.71       12.25      5.45 o
  -2  16   4       96.73      100.53      9.85 o
  -1  16   4       25.47       22.71      5.47 o
   0  16   4        4.64        4.32      1.37 o
   1  16   4      229.25      221.38      7.17 o
   2  16   4       81.67       95.61      5.97 o
   3  16   4        9.36       11.36      6.89 o
   4  16   4       26.84       37.03      4.23 o
   5  16   4       27.14       33.67      4.12 o
   6  16   4        7.31        4.98      3.45 o
  -6  17   4        1.34        0.57      3.44 o
  -5  17   4       10.57       14.50      3.05 o
  -4  17   4       79.00       85.08     10.84 o
  -3  17   4       29.87       20.24      6.45 o
  -2  17   4       59.34       51.92      7.79 o
  -1  17   4      187.40      175.34     12.82 o
   0  17   4       16.41       16.15      1.72 o
   1  17   4       37.44       42.76      3.09 o
   2  17   4       22.86       17.42      3.44 o
   3  17   4      154.86      142.88      7.88 o
   4  17   4        2.63        1.48      2.41 o
   5  17   4       69.20       80.61      7.61 o
   6  17   4        0.34        7.10      5.25 o
  -5  18   4        1.72       -0.79      5.21 o
  -4  18   4        0.18        0.08      5.25 o
  -3  18   4       23.24       27.47      7.10 o
  -2  18   4      121.83      154.73     12.53 o
  -1  18   4      146.61      169.03     12.90 o
   0  18   4      108.39       96.81      4.83 o
   1  18   4      221.67      223.89      7.35 o
   2  18   4       14.20        8.31      4.58 o
   3  18   4       48.47       34.67      4.58 o
   4  18   4        1.80       -2.88      2.88 o
   5  18   4        5.81        8.51      3.30 o
  -5  19   4        4.27        1.40      6.27 o
  -4  19   4       33.67       30.54      8.26 o
  -3  19   4       50.23       44.47      8.20 o
  -2  19   4       29.84       35.73      7.55 o
  -1  19   4       68.15       59.57      8.32 o
   0  19   4       48.94       38.86      6.80 o
   1  19   4       25.61       26.52      2.70 o
   2  19   4      116.56      122.04     17.18 o
   3  19   4       21.66       23.16      4.12 o
   4  19   4       44.34       42.43      5.25 o
   5  19   4        1.11       -0.42      3.01 o
  -4  20   4        6.64       15.77      7.41 o
  -3  20   4       22.56       36.76      8.18 o
  -2  20   4       40.39       37.82      7.77 o
  -1  20   4        6.76        4.21      5.15 o
   0  20   4        7.98        9.60      4.64 o
   1  20   4       72.54       71.74      5.02 o
   2  20   4        0.46       -1.08      2.61 o
   3  20   4       31.47       27.24      4.40 o
   4  20   4       48.37       42.28      5.46 o
  -4  21   4        0.34        2.56      5.96 o
  -3  21   4       36.93       30.19      8.14 o
  -2  21   4       23.81       19.29      6.71 o
  -1  21   4        8.20       10.62      5.41 o
   0  21   4       24.39       32.90      6.61 o
   1  21   4        5.60        8.64      2.86 o
   2  21   4        3.23        8.47      3.35 o
   3  21   4       24.83       26.46      5.50 o
   4  21   4        0.14       -3.04      3.04 o
  -3  22   4       18.11        9.87      6.57 o
  -2  22   4       28.12       32.57      7.81 o
  -1  22   4        2.94        9.66      5.49 o
   0  22   4        4.76        2.28      4.54 o
   1  22   4       13.20        6.54      2.90 o
   2  22   4       63.73       59.81      9.75 o
   3  22   4        8.30        8.72      3.75 o
  -2  23   4       34.16       42.89      8.57 o
  -1  23   4       13.44       14.06      6.25 o
   0  23   4       23.33       29.42      7.12 o
   1  23   4        1.92       -0.17      4.15 o
   2  23   4       18.27       18.74      4.02 o
  -1  24   4        1.38       -1.12      5.47 o
   0  24   4        8.37       11.96      6.25 o
   1  24   4      110.80      123.19      7.38 o
  -1 -15   5        3.40        0.90      2.91 o
   0 -15   5        8.64       10.27      3.40 o
  -1 -14   5       22.07       19.69      3.56 o
   0 -14   5       32.28       33.39      4.41 o
  -1 -13   5      299.49      305.89     14.12 o
   0 -13   5      193.75      194.40     10.15 o
  -2 -12   5      291.34      275.45     16.11 o
  -1 -12   5      137.30      138.36     10.98 o
   0 -12   5      179.06      209.11      7.65 o
  -4 -11   5      109.16       96.11     10.15 o
  -3 -11   5       55.48       61.46      7.81 o
  -2 -11   5      335.18      341.68     18.25 o
  -1 -11   5      274.84      287.13      9.86 o
   0 -11   5       21.63       23.55      2.53 o
   1 -11   5       57.46       59.77      6.08 o
  -5 -10   5       34.14       32.65      7.34 o
  -4 -10   5       10.79       12.17      5.03 o
  -3 -10   5      213.14      187.14     12.98 o
  -2 -10   5      203.91      186.04     12.96 o
  -1 -10   5      181.25      174.14     11.21 o
   0 -10   5      107.69      110.42      4.98 o
   1 -10   5      143.76      147.73      9.83 o
   2 -10   5       54.72       53.69      5.84 o
  -6  -9   5       37.05       50.66      9.30 o
  -5  -9   5       54.46       48.75      8.42 o
  -4  -9   5      167.68      163.98     12.94 o
  -3  -9   5      124.85      129.58     10.64 o
  -2  -9   5       21.16       25.39      5.15 o
  -1  -9   5      664.77      659.17     31.07 o
   0  -9   5      432.94      411.70     12.40 o
   1  -9   5      181.97      162.58     10.62 o
   2  -9   5      588.74      526.39     25.29 o
   3  -9   5      603.74      570.16     18.99 o
  -6  -8   5       52.23       47.45      9.28 o
  -5  -8   5       97.52       83.21     10.27 o
  -4  -8   5      150.27      168.95     12.72 o
  -3  -8   5      586.17      601.71     27.95 o
  -2  -8   5       91.11       72.47      7.45 o
  -1  -8   5      677.09      622.39     20.14 o
   0  -8   5      301.40      298.27      9.45 o
   1  -8   5      760.62      746.45     31.86 o
   2  -8   5      601.49      585.78     18.41 o
   3  -8   5      306.79      324.91     12.00 o
  -7  -7   5       24.06       29.85      8.46 o
  -6  -7   5       10.46       16.40      6.41 o
  -5  -7   5       38.87       46.33      7.73 o
  -4  -7   5      354.71      373.66     20.45 o
  -3  -7   5       59.73       77.82      7.96 o
  -2  -7   5      333.55      321.98     11.51 o
  -1  -7   5      442.66      459.37     14.89 o
   0  -7   5      164.67      147.93      9.89 o
   1  -7   5      382.97      372.40     17.31 o
   2  -7   5      223.71      216.93      8.44 o
   3  -7   5      242.53      243.45     13.65 o
   4  -7   5       63.35       59.86      4.97 o
  -8  -6   5        3.64       -0.35      6.61 o
  -7  -6   5        3.48        3.30      6.25 o
  -6  -6   5        4.34        3.54      4.90 o
  -5  -6   5        0.30        2.40      4.27 o
  -4  -6   5      127.29      133.38     11.27 o
  -3  -6   5      178.62      178.45     12.06 o
  -2  -6   5      205.49      188.97      7.92 o
  -1  -6   5       85.53       79.79      4.60 o
   0  -6   5      736.38      834.64     34.28 o
   1  -6   5       95.98       95.90      4.89 o
   2  -6   5      236.03      227.76      8.84 o
   3  -6   5      228.11      228.98      9.19 o
   4  -6   5        4.19        6.09      5.63 o
   5  -6   5       35.82       34.38      6.49 o
  -8  -5   5        0.32        5.31      6.63 o
  -7  -5   5        1.36        5.07      6.18 o
  -6  -5   5       42.12       34.93      7.71 o
  -5  -5   5       10.44        5.80      4.88 o
  -4  -5   5       40.79       37.39      6.71 o
  -3  -5   5      219.31      207.93     13.20 o
  -2  -5   5       56.55       65.14      6.37 o
  -1  -5   5      494.80      547.83     17.37 o
   0  -5   5      191.97      200.03     11.01 o
   1  -5   5      129.58      137.12      5.78 o
   2  -5   5     1014.10      936.59     29.27 o
   3  -5   5       43.84       50.15      6.76 o
   4  -5   5      565.79      549.08     18.80 o
   5  -5   5       61.24       54.10      7.61 o
   6  -5   5       11.36        6.35      5.07 o
  -8  -4   5        0.33       -3.44      5.98 o
  -7  -4   5       18.95       20.73      7.55 o
  -6  -4   5       46.85       51.70      8.44 o
  -5  -4   5      157.77      147.36     12.49 o
  -4  -4   5      130.34      126.40      6.62 o
  -3  -4   5      949.41      876.27     39.29 o
  -2  -4   5      513.16      508.14     15.80 o
  -1  -4   5     1692.56     1825.31     39.99 o
   0  -4   5     1764.43     1839.83     51.07 o
   1  -4   5       54.80       64.66      3.71 o
   2  -4   5     1495.97     1565.45     46.99 o
   3  -4   5       53.54       49.27      4.07 o
   4  -4   5      328.03      315.23     12.23 o
   5  -4   5      227.05      238.84     12.92 o
   6  -4   5       32.61       41.67      7.85 o
  -8  -3   5        5.89       12.04      6.75 o
  -7  -3   5        2.09       -2.16      5.33 o
  -6  -3   5       70.40       77.47      9.89 o
  -5  -3   5       12.83        6.88      5.00 o
  -4  -3   5       75.81       70.86      5.09 o
  -3  -3   5       47.58       55.17      3.84 o
  -2  -3   5      391.85      371.20      9.89 o
  -1  -3   5     2107.97     2132.02     40.51 o
   0  -3   5     1066.18     1053.01     29.98 o
   1  -3   5     1170.34     1090.92     31.60 o
   2  -3   5      402.24      417.71     13.86 o
   3  -3   5       17.92       23.53      5.88 o
   4  -3   5        1.85        2.54      2.79 o
   5  -3   5       62.25       71.93      6.00 o
   6  -3   5       10.39       10.34      5.59 o
   7  -3   5       21.84       33.45      8.32 o
  -8  -2   5        6.02       11.58      6.80 o
  -7  -2   5        1.66       -5.19      5.19 o
  -6  -2   5       10.46        5.25      5.33 o
  -5  -2   5       65.46       46.06      7.59 o
  -4  -2   5      104.58      117.19      6.33 o
  -3  -2   5      118.62      119.80      6.00 o
  -2  -2   5      503.09      461.10     11.57 o
  -1  -2   5      172.73      170.81      4.35 o
   0  -2   5     4930.31     5157.48    143.06 o
   1  -2   5      608.29      609.60     19.30 o
   2  -2   5      194.83      216.26     11.51 o
   3  -2   5       55.77       53.28      4.15 o
   4  -2   5       87.36       95.30      9.94 o
   5  -2   5       55.18       61.98     11.79 o
   6  -2   5       30.22       19.39      6.16 o
   7  -2   5       55.68       70.96     10.54 o
  -8  -1   5        5.59       10.70      7.00 o
  -7  -1   5       25.04       22.18      7.51 o
  -6  -1   5      142.93      139.00     12.55 o
  -5  -1   5      192.28      199.38     14.24 o
  -4  -1   5       74.01       71.18      5.33 o
  -3  -1   5       73.96       69.78      4.73 o
  -2  -1   5      752.40      774.78     18.44 o
  -1  -1   5     2899.23     2884.58     54.20 o
   0  -1   5     3551.20     3595.92    101.88 o
   1  -1   5     1611.36     1536.48     62.36 o
   2  -1   5     1123.13     1113.18     41.74 o
   3  -1   5      119.83      133.84      9.17 o
   4  -1   5      556.43      565.39     18.95 o
   5  -1   5      200.93      189.80      9.62 o
   6  -1   5        7.47        0.36      3.14 o
   7  -1   5        6.28        9.38      5.84 o
   8  -1   5       17.64       18.90      8.06 o
  -8   0   5        0.03        2.99      5.76 o
  -7   0   5       17.90       28.28      7.59 o
  -6   0   5       68.85       68.08      8.89 o
  -5   0   5      461.26      445.42     23.60 o
  -4   0   5        2.72        3.88      2.64 o
  -3   0   5     1167.92     1087.14     25.65 o
  -2   0   5       36.17       30.98      2.29 o
  -1   0   5      162.88      190.44      4.66 o
   0   0   5      311.85      296.88     10.13 o
   1   0   5       49.37       28.53      5.51 o
   2   0   5        0.22        2.09      1.76 o
   3   0   5      629.43      632.35     20.31 o
   4   0   5      175.26      183.02      8.77 o
   5   0   5       75.68      103.66     11.03 o
   6   0   5       11.75       23.13      7.87 o
   7   0   5        3.55        5.88      5.80 o
   8   0   5        7.37       14.32      7.43 o
  -8   1   5        5.58        7.83      6.90 o
  -7   1   5       25.54       31.24      5.39 o
  -6   1   5      144.54      149.36      8.57 o
  -5   1   5      190.14      201.24      7.71 o
  -4   1   5       73.61       66.54      3.92 o
  -3   1   5       76.93       83.92      3.71 o
  -2   1   5      752.88      779.14     21.10 o
  -1   1   5     2871.40     2866.69     55.40 o
   0   1   5     3554.23     3763.35    127.77 o
   1   1   5     1609.37     1561.17     62.36 o
   2   1   5     1132.57     1088.36     32.44 o
   3   1   5      122.69      117.99      6.27 o
   4   1   5      545.60      537.88     18.88 o
   5   1   5      194.47      187.42      9.97 o
   6   1   5        7.47        8.76      3.81 o
   7   1   5        6.44       16.19      6.71 o
   8   1   5       17.91       25.47      8.65 o
  -8   2   5        6.03        3.50      6.12 o
  -7   2   5        1.67        5.04      3.92 o
  -6   2   5       11.08       19.63      4.02 o
  -5   2   5       65.70       60.22      4.31 o
  -4   2   5      104.26      102.89      4.28 o
  -3   2   5      120.20      118.48      4.19 o
  -2   2   5      506.95      460.07     18.77 o
  -1   2   5      175.33      186.78      7.03 o
   0   2   5     4998.91     5241.48     99.26 o
   1   2   5      618.03      649.04     15.85 o
   2   2   5      193.00      203.62      8.25 o
   3   2   5       51.30       45.06      4.64 o
   4   2   5       92.18       92.00      6.23 o
   5   2   5       55.31       60.03      5.85 o
   6   2   5       29.96       37.76      9.28 o
   7   2   5       57.04       45.68      9.24 o
   8   2   5       20.59       39.21      9.83 o
  -8   3   5        5.90       -1.67      5.66 o
  -7   3   5        2.31        3.61      5.22 o
  -6   3   5       72.69       68.37      6.03 o
  -5   3   5       13.50       16.22      2.90 o
  -4   3   5       79.50       81.18      3.74 o
  -3   3   5       49.40       42.97      3.50 o
  -2   3   5      394.78      371.65     12.13 o
  -1   3   5     2063.63     2131.16     48.84 o
   0   3   5     1053.91     1010.12     30.01 o
   1   3   5     1147.28     1078.95     43.39 o
   2   3   5      398.99      413.59     13.97 o
   3   3   5       14.43       20.06      3.19 o
   4   3   5        1.61        3.74      2.73 o
   5   3   5       65.65       69.49      6.11 o
   6   3   5       10.09       16.49      4.31 o
   7   3   5       21.42       30.78      6.07 o
   8   3   5        3.89        7.36      6.29 o
  -8   4   5        0.33        7.96      6.39 o
  -7   4   5       17.71       24.73      5.07 o
  -6   4   5       45.51       38.14      6.54 o
  -5   4   5      158.95      178.67      7.20 o
  -4   4   5      126.96      118.29      5.37 o
  -3   4   5      967.49      899.60     18.91 o
  -2   4   5      530.27      500.08     11.10 o
  -1   4   5     1642.21     1835.60     42.15 o
   0   4   5     1741.28     1797.05     71.91 o
   1   4   5       53.94       52.64      6.69 o
   2   4   5     1515.71     1530.15     44.60 o
   3   4   5       54.59       42.73      4.04 o
   4   4   5      328.15      306.18     17.23 o
   5   4   5      221.91      210.21     10.49 o
   6   4   5       32.86       42.99      5.57 o
   7   4   5       11.87       20.23      5.17 o
   8   4   5        6.42        3.95      6.67 o
  -8   5   5        0.31        7.08      6.51 o
  -7   5   5        1.48       -1.75      3.59 o
  -6   5   5       42.74       39.95      4.33 o
  -5   5   5       10.32       14.86      2.92 o
  -4   5   5       41.34       41.92      2.96 o
  -3   5   5      225.01      222.63      6.17 o
  -2   5   5       55.74       57.54      2.61 o
  -1   5   5      489.65      584.01     16.64 o
   0   5   5      204.24      192.45      7.42 o
   1   5   5      129.05      123.84      4.47 o
   2   5   5     1050.71     1026.47     24.22 o
   3   5   5       45.77       47.41      4.24 o
   4   5   5      558.39      553.73     19.09 o
   5   5   5       58.71       44.77      5.08 o
   6   5   5       11.07       11.61      3.90 o
   7   5   5       12.19       13.85      4.83 o
   8   5   5       23.23       19.94      7.69 o
  -8   6   5        3.70       10.70      6.84 o
  -7   6   5        3.52        6.26      4.03 o
  -6   6   5        4.38        3.48      2.71 o
  -5   6   5        0.54        4.19      2.37 o
  -4   6   5      126.29      128.57      8.08 o
  -3   6   5      177.09      185.18      5.51 o
  -2   6   5      203.17      194.12      5.31 o
  -1   6   5       83.39       81.85      3.35 o
   0   6   5      718.75      779.21     19.33 o
   1   6   5      106.03      106.65      4.60 o
   2   6   5      233.26      235.79      7.39 o
   3   6   5      225.00      215.08      9.37 o
   4   6   5        3.41        2.21      2.87 o
   5   6   5       34.28       29.46      4.68 o
   6   6   5       33.80       35.99      5.27 o
   7   6   5       23.44       36.53      6.01 o
   8   6   5       11.92        8.48      6.47 o
  -8   7   5        1.07       -0.81      5.45 o
  -7   7   5       23.41       17.15      4.82 o
  -6   7   5        9.79        9.25      3.61 o
  -5   7   5       39.26       41.82      3.99 o
  -4   7   5      346.34      346.70      9.14 o
  -3   7   5       60.99       60.20      4.75 o
  -2   7   5      330.98      315.27      9.13 o
  -1   7   5      440.94      461.97     11.76 o
   0   7   5      164.14      172.55      5.29 o
   1   7   5      374.25      346.08      7.92 o
   2   7   5      221.11      212.62      6.58 o
   3   7   5      237.51      228.78      9.73 o
   4   7   5       63.18       48.15     10.96 o
   5   7   5      253.92      226.34     10.68 o
   6   7   5       13.03       17.23      4.42 o
   7   7   5        0.27       -2.03      5.11 o
   8   7   5        0.50        0.00      5.88 o
  -8   8   5        7.81       13.27      6.47 o
  -7   8   5       42.72       36.93      7.87 o
  -6   8   5       52.58       54.49      4.87 o
  -5   8   5       97.66       99.30      5.48 o
  -4   8   5      151.70      154.11      9.33 o
  -3   8   5      583.14      561.31     12.78 o
  -2   8   5       91.40       94.67      3.58 o
  -1   8   5      700.93      679.41     16.19 o
   0   8   5      289.94      303.24      8.26 o
   1   8   5      750.73      728.10     15.16 o
   2   8   5      609.39      575.70     14.55 o
   3   8   5      310.28      320.39      9.48 o
   4   8   5      532.99      509.52     14.18 o
   5   8   5       93.64       90.55      6.84 o
   6   8   5       65.71       74.43      6.93 o
   7   8   5       43.68       50.08      5.40 o
  -7   9   5        6.87       16.89      6.25 o
  -6   9   5       35.41       34.83      4.24 o
  -5   9   5       52.81       52.77      4.36 o
  -4   9   5      166.21      170.31      6.43 o
  -3   9   5      120.45      118.55      4.23 o
  -2   9   5       22.58       21.38      2.13 o
  -1   9   5      687.81      706.61     16.96 o
   0   9   5      429.29      398.46     10.55 o
   1   9   5      198.11      185.92      8.67 o
   2   9   5      587.05      568.19     12.37 o
   3   9   5      601.24      584.64     16.88 o
   4   9   5      204.88      174.25      8.64 o
   5   9   5       16.63       20.61      3.20 o
   6   9   5        2.28        1.67      2.71 o
   7   9   5        9.89        7.78      3.41 o
  -7  10   5        0.36        1.87      4.80 o
  -6  10   5        9.93       15.71      3.53 o
  -5  10   5       34.51       30.07      6.20 o
  -4  10   5       10.46       11.81      2.06 o
  -3  10   5      204.76      193.52      5.63 o
  -2  10   5      205.08      218.41      8.88 o
  -1  10   5      183.30      178.87      5.31 o
   0  10   5      110.99      115.41      4.14 o
   1  10   5      145.36      154.26      7.21 o
   2  10   5       54.40       51.11      3.12 o
   3  10   5       71.60       67.57      3.95 o
   4  10   5       50.53       48.55      6.28 o
   5  10   5        1.89        1.82      2.26 o
   6  10   5        0.03        0.72      2.69 o
   7  10   5       48.07       55.65      5.42 o
  -7  11   5       13.34       11.66      5.68 o
  -6  11   5       25.43       26.05      4.66 o
  -5  11   5       32.38       30.74      3.78 o
  -4  11   5      114.02      121.33      4.61 o
  -3  11   5       56.33       53.55      3.57 o
  -2  11   5      329.68      329.20      8.78 o
  -1  11   5      269.79      284.45      7.66 o
   0  11   5       21.35       21.97      1.79 o
   1  11   5       54.39       48.80      3.04 o
   2  11   5      954.22      920.48     23.28 o
   3  11   5      117.57      124.99      5.33 o
   4  11   5       29.49       33.35      3.40 o
   5  11   5       27.21       31.14      5.09 o
   6  11   5       21.06       20.12      3.72 o
   7  11   5        8.28       16.80      5.13 o
  -7  12   5        6.04        2.50      9.85 o
  -6  12   5       17.74       18.54      3.73 o
  -5  12   5       39.30       32.27      3.79 o
  -4  12   5       48.27       50.68      3.10 o
  -3  12   5       26.78       24.52      2.11 o
  -2  12   5      296.81      290.35     16.93 o
  -1  12   5      146.20      135.17     10.56 o
   0  12   5      176.23      183.53      6.11 o
   1  12   5      837.82      826.40     20.46 o
   2  12   5      137.77      135.01      4.67 o
   3  12   5      262.48      245.09      8.11 o
   4  12   5      106.70      112.48      8.98 o
   5  12   5       28.54       21.58      4.17 o
   6  12   5       79.74       82.38     10.42 o
   7  12   5        2.80        6.11      4.43 o
  -7  13   5        4.13        2.36      3.93 o
  -6  13   5       22.45       18.12      4.59 o
  -5  13   5       33.66       41.62      5.85 o
  -4  13   5       70.23       68.17      4.06 o
  -3  13   5      280.36      278.23     11.00 o
  -2  13   5      141.56      125.63     10.36 o
  -1  13   5      296.98      314.90     17.62 o
   0  13   5      196.16      187.37      5.86 o
   1  13   5      679.11      649.65     25.67 o
   2  13   5      193.09      178.51     10.85 o
   3  13   5       46.09       49.59      4.26 o
   4  13   5       13.38       12.28      3.37 o
   5  13   5       62.94       61.39      4.81 o
   6  13   5       17.54       24.33      4.02 o
   7  13   5        1.76       -1.63      4.16 o
  -6  14   5       14.92       17.50      6.99 o
  -5  14   5       12.29       15.08      4.43 o
  -4  14   5       24.56       19.40      2.41 o
  -3  14   5       31.04       28.56      6.75 o
  -2  14   5      252.82      239.18     15.54 o
  -1  14   5       22.00       23.32      5.70 o
   0  14   5       28.86       27.58      2.19 o
   1  14   5      264.66      259.27      8.06 o
   2  14   5      193.66      181.76      8.71 o
   3  14   5        6.10        6.61      2.31 o
   4  14   5      133.25      133.45      6.28 o
   5  14   5       27.80       30.21      5.90 o
   6  14   5       17.70       20.36      4.16 o
  -6  15   5        8.69        8.18      3.92 o
  -5  15   5        0.37        1.71      2.67 o
  -4  15   5       37.06       47.41      2.89 o
  -3  15   5        3.48       -1.95      4.29 o
  -2  15   5      253.96      224.23     15.24 o
  -1  15   5        3.92        4.33      4.27 o
   0  15   5        9.18        9.99      1.57 o
   1  15   5        0.71        4.27      2.53 o
   2  15   5       67.50       59.76      4.89 o
   3  15   5        2.99        0.77      2.05 o
   4  15   5       76.27       78.65      4.98 o
   5  15   5       49.94       55.81      6.12 o
   6  15   5        5.12        3.19      3.26 o
  -6  16   5        2.51       -3.26      3.26 o
  -5  16   5       29.35       34.46      4.34 o
  -4  16   5        1.70        2.12      5.13 o
  -3  16   5       26.26       28.73      7.02 o
  -2  16   5       46.41       41.95      7.51 o
  -1  16   5       74.51       63.48      7.98 o
   0  16   5      123.97      121.75      4.27 o
   1  16   5      229.53      225.59     13.86 o
   2  16   5       73.52       72.72      5.38 o
   3  16   5       59.17       62.34     14.31 o
   4  16   5       15.65       14.98      3.05 o
   5  16   5        1.45       -0.91      2.71 o
   6  16   5       34.85       34.01      4.74 o
  -5  17   5       12.76       12.12      3.73 o
  -4  17   5       53.52       53.10      9.42 o
  -3  17   5       18.20       21.93      6.73 o
  -2  17   5      108.93      102.95     10.76 o
  -1  17   5      125.35      122.91     10.84 o
   0  17   5       58.45       55.92      2.78 o
   1  17   5      105.94      109.14      5.83 o
   2  17   5       35.38       32.43      4.15 o
   3  17   5       41.64       36.05      4.66 o
   4  17   5       59.74       56.17     12.91 o
   5  17   5       44.37       47.05      4.81 o
  -5  18   5        0.03        2.93      6.51 o
  -4  18   5       35.56       39.45      8.81 o
  -3  18   5       16.59       20.83      6.84 o
  -2  18   5       12.10       20.81      6.25 o
  -1  18   5       54.44       36.13      7.08 o
   0  18   5        5.15       13.04      5.03 o
   1  18   5       77.61       79.14      4.13 o
   2  18   5        5.99        4.30      2.86 o
   3  18   5       80.17       87.28     10.30 o
   4  18   5       34.75       32.62      5.04 o
   5  18   5       21.28       19.39      8.85 o
  -5  19   5        4.34       -5.00      5.00 o
  -4  19   5       15.51       20.14      7.51 o
  -3  19   5        5.28       17.50      6.51 o
  -2  19   5       21.11       14.22      6.10 o
  -1  19   5       93.86       91.35     10.05 o
   0  19   5        4.07        2.69      4.44 o
   1  19   5       21.44       20.33      5.54 o
   2  19   5       14.08       15.07      4.31 o
   3  19   5       80.61       97.08      6.95 o
   4  19   5       20.39       28.49      4.93 o
   5  19   5       11.71        8.76      4.55 o
  -4  20   5        1.48       -4.98      4.98 o
  -3  20   5       27.00       29.60      7.85 o
  -2  20   5       24.60       25.74      6.90 o
  -1  20   5       21.75       26.84      7.06 o
   0  20   5       53.46       48.48      7.75 o
   1  20   5       39.46       35.85      5.10 o
   2  20   5        6.69        7.35      3.28 o
   3  20   5       84.33       81.54     10.99 o
   4  20   5        2.60        1.57      3.50 o
  -4  21   5       25.33       23.23      8.20 o
  -3  21   5       16.53       14.30      7.22 o
  -2  21   5        3.34        4.39      5.76 o
  -1  21   5        0.30       -3.36      4.50 o
   0  21   5        0.08        1.61      4.27 o
   1  21   5       30.20       25.21      3.52 o
   2  21   5        5.58        8.31      4.31 o
   3  21   5       31.80       37.44      5.07 o
  -3  22   5        8.57        9.48      6.67 o
  -2  22   5       22.18       26.69      8.02 o
  -1  22   5       11.06       12.80      6.47 o
   0  22   5        1.70       -0.81      4.60 o
   1  22   5       26.69       25.85      4.75 o
   2  22   5       13.94       14.28      3.94 o
   3  22   5       30.48       23.44      4.53 o
  -2  23   5        5.31       13.57      6.69 o
  -1  23   5       15.90       14.51      6.82 o
   0  23   5        9.83        5.39      5.72 o
   1  23   5        6.53        8.55      2.91 o
   2  23   5       17.76       20.71      4.16 o
   0 -14   6       83.21       82.54      6.04 o
  -1 -13   6       61.39       66.53      5.00 o
   0 -13   6        0.15        1.16      2.26 o
  -2 -12   6       41.62       49.85      7.00 o
  -1 -12   6      185.84      198.13      7.47 o
   0 -12   6      199.88      215.11      9.48 o
  -4 -11   6       22.34       20.37      6.29 o
  -3 -11   6       68.05       80.89      9.01 o
  -2 -11   6      191.87      167.77     12.11 o
  -1 -11   6      473.61      505.79     15.29 o
   0 -11   6      105.39      103.19      8.89 o
   1 -11   6     1152.65     1048.31     45.92 o
  -5 -10   6       13.12       31.25      7.39 o
  -4 -10   6       42.21       37.27      7.34 o
  -3 -10   6       46.52       52.82      7.30 o
  -2 -10   6       29.14       31.96      6.00 o
  -1 -10   6      303.85      289.48      9.68 o
   0 -10   6      656.36      640.98     29.95 o
   1 -10   6      211.76      208.32     12.82 o
   2 -10   6        4.93        7.57      3.72 o
  -6  -9   6       22.53       21.46      7.53 o
  -5  -9   6        6.27        5.43      5.15 o
  -4  -9   6      173.85      180.83     13.37 o
  -3  -9   6      374.59      398.65     21.16 o
  -2  -9   6      303.47      301.90     16.87 o
  -1  -9   6      225.91      223.53      7.76 o
   0  -9   6       22.89       20.39      4.29 o
   1  -9   6      411.54      406.36     20.18 o
   2  -9   6       81.13       85.02      7.61 o
  -6  -8   6        5.68       12.37      6.63 o
  -5  -8   6       65.32       64.01      9.03 o
  -4  -8   6       14.94       15.04      6.10 o
  -3  -8   6      456.01      434.92     23.19 o
  -2  -8   6      369.43      353.48     19.37 o
  -1  -8   6      425.92      421.64     12.81 o
   0  -8   6       93.93       97.49      8.02 o
   1  -8   6       13.42       14.40      3.78 o
   2  -8   6       82.85      101.73      5.74 o
   3  -8   6       84.65       74.73      7.23 o
  -7  -7   6        1.10        4.17      6.27 o
  -6  -7   6       81.72       76.52     10.64 o
  -5  -7   6       47.18       49.30      7.87 o
  -4  -7   6      221.86      200.81     14.61 o
  -3  -7   6      331.12      315.43     18.15 o
  -2  -7   6       80.19       85.55      8.08 o
  -1  -7   6      164.60      151.47      7.11 o
   0  -7   6      151.68      138.14      9.54 o
   1  -7   6      471.89      435.78     20.65 o
   2  -7   6      470.95      463.59     15.61 o
   3  -7   6      176.91      168.70      7.77 o
  -8  -6   6        3.16        8.83      7.63 o
  -7  -6   6       14.27       12.15      7.45 o
  -6  -6   6        9.73        7.69      5.90 o
  -5  -6   6       52.00       49.17      7.87 o
  -4  -6   6       85.38       67.44      8.61 o
  -3  -6   6      341.69      344.79     18.86 o
  -2  -6   6      167.00      178.91     15.34 o
  -1  -6   6      353.76      345.48     11.98 o
   0  -6   6     1764.67     1820.07     70.94 o
   1  -6   6      106.34      107.34      5.29 o
   2  -6   6      357.95      354.53     12.46 o
   3  -6   6       43.82       45.98      5.90 o
   4  -6   6      120.37      100.40      6.42 o
  -8  -5   6        4.55        8.52      7.32 o
  -7  -5   6       13.38       28.28      8.52 o
  -6  -5   6       14.33       25.13      7.39 o
  -5  -5   6       46.78       46.67      7.75 o
  -4  -5   6      361.24      384.44     20.51 o
  -3  -5   6       35.03       43.80      6.45 o
  -2  -5   6       62.77       67.77      5.07 o
  -1  -5   6      339.20      334.44     11.46 o
   0  -5   6      210.67      209.47     11.84 o
   1  -5   6      421.60      419.31     17.46 o
   2  -5   6       37.84       39.27      3.49 o
   3  -5   6      360.63      361.19     12.95 o
   4  -5   6       67.98       72.56      5.56 o
   5  -5   6      128.61      114.95     10.99 o
  -8  -4   6        5.93       12.53      7.02 o
  -7  -4   6        1.18        4.62      5.53 o
  -6  -4   6       15.91       17.52      6.71 o
  -5  -4   6       55.63       58.88      8.42 o
  -4  -4   6        4.83        6.51      4.98 o
  -3  -4   6       89.78       81.14      8.16 o
  -2  -4   6      330.83      328.06      9.02 o
  -1  -4   6      617.48      613.92     15.51 o
   0  -4   6     2837.08     2933.93     81.06 o
   1  -4   6      791.15      779.93     23.46 o
   2  -4   6      670.86      667.19     20.64 o
   3  -4   6      285.96      276.39     10.83 o
   4  -4   6      245.58      236.81     14.89 o
   5  -4   6       83.05       89.58     11.13 o
   6  -4   6       14.27       19.65      6.92 o
  -8  -3   6        8.08        6.45      7.14 o
  -7  -3   6       11.51       11.31      6.71 o
  -6  -3   6       57.90       54.69      8.71 o
  -5  -3   6        2.20        4.62      4.86 o
  -4  -3   6      128.59      130.86     10.60 o
  -3  -3   6       31.37       30.75      7.69 o
  -2  -3   6       35.77       33.89      1.95 o
  -1  -3   6      322.28      349.56     11.31 o
   0  -3   6      125.65      122.55      5.61 o
   1  -3   6      171.84      162.65      7.06 o
   2  -3   6     1965.92     1869.13     53.49 o
   3  -3   6        0.66       -0.03      2.22 o
   4  -3   6      217.75      239.82     10.54 o
   5  -3   6       17.39       30.39      9.75 o
   6  -3   6       40.97       40.02      8.02 o
  -8  -2   6        0.03       -5.76      5.76 o
  -7  -2   6       17.06       24.68      7.22 o
  -6  -2   6       42.84       40.06      8.02 o
  -5  -2   6       36.79       23.03      6.10 o
  -4  -2   6      269.02      274.70     11.44 o
  -3  -2   6      400.76      377.21     10.44 o
  -2  -2   6      462.20      459.26     11.82 o
  -1  -2   6     2255.56     2413.03     54.68 o
   0  -2   6      531.10      516.11     16.66 o
   1  -2   6       67.99       79.18      4.57 o
   2  -2   6      427.26      400.26     14.06 o
   3  -2   6      124.64      124.43      6.64 o
   4  -2   6      271.46      276.87     25.37 o
   5  -2   6       47.95       54.39      5.56 o
   6  -2   6       79.19       84.21     10.56 o
   7  -2   6       20.50       30.19      8.28 o
  -8  -1   6        4.54        6.45      6.73 o
  -7  -1   6        2.80        1.60      3.67 o
  -6  -1   6       15.99       13.94      6.04 o
  -5  -1   6      141.69      136.17     11.50 o
  -4  -1   6      301.57      281.89      8.87 o
  -3  -1   6       34.70       42.55      2.90 o
  -2  -1   6      273.46      292.55      8.29 o
  -1  -1   6     1189.95     1275.86     29.82 o
   0  -1   6      703.75      775.40     22.84 o
   1  -1   6       78.59       92.03      4.90 o
   2  -1   6     1650.65     1588.36     46.06 o
   3  -1   6      139.09      126.77      7.97 o
   4  -1   6      155.54      157.52      8.26 o
   5  -1   6      232.19      249.48     11.49 o
   6  -1   6       32.56       38.42      5.47 o
   7  -1   6       23.23       12.55      7.02 o
  -8   0   6        4.24        1.79      5.51 o
  -7   0   6        0.52        0.29      5.11 o
  -6   0   6       45.89       40.12      7.19 o
  -5   0   6       39.16       34.63      4.43 o
  -4   0   6       13.58       19.34      5.58 o
  -3   0   6       13.89        9.81      2.00 o
  -2   0   6      761.34      735.26     17.80 o
  -1   0   6       81.09       83.63      5.05 o
   0   0   6      172.98      250.87     18.53 o
   1   0   6        2.46        1.59      1.73 o
   2   0   6       75.33       78.64      4.88 o
   3   0   6        9.48        3.69      2.32 o
   4   0   6       95.28       92.61      6.26 o
   5   0   6      171.15      141.28      8.35 o
   6   0   6       38.14       41.30      5.75 o
   7   0   6        0.19       -3.64      5.05 o
   8   0   6       50.93       66.73     11.86 o
  -8   1   6        4.55        3.89      6.65 o
  -7   1   6        2.52        5.62      5.10 o
  -6   1   6       16.98       23.07      4.31 o
  -5   1   6      140.82      135.05      7.40 o
  -4   1   6      298.09      281.00      8.99 o
  -3   1   6       32.61       38.27      3.06 o
  -2   1   6      279.96      304.45      8.23 o
  -1   1   6     1176.12     1333.48     30.97 o
   0   1   6      694.64      737.03     17.67 o
   1   1   6       78.48       89.08      4.86 o
   2   1   6     1659.19     1591.83     46.09 o
   3   1   6      139.91      131.42      9.52 o
   4   1   6      150.90      163.76      8.49 o
   5   1   6      227.43      232.49     13.58 o
   6   1   6       33.24       30.11      5.20 o
   7   1   6       24.12       22.26      7.57 o
   8   1   6        1.75       -0.41      5.72 o
  -8   2   6        0.04        3.91      6.33 o
  -7   2   6       16.98       12.39      4.29 o
  -6   2   6       43.16       39.91      5.03 o
  -5   2   6       34.82       29.42      5.84 o
  -4   2   6      271.07      276.28      7.79 o
  -3   2   6      393.18      384.13     10.02 o
  -2   2   6      466.56      469.18     13.62 o
  -1   2   6     2293.75     2496.08     59.44 o
   0   2   6      551.75      532.76     11.25 o
   1   2   6       67.14       71.13      4.34 o
   2   2   6      429.16      392.25     13.64 o
   3   2   6      127.57      121.42      6.56 o
   4   2   6      272.14      286.71     11.90 o
   5   2   6       48.32       45.75      8.30 o
   6   2   6       80.95       95.04     13.36 o
   7   2   6       21.31       24.58      7.87 o
   8   2   6        1.16       -0.16      5.74 o
  -8   3   6        7.77       20.94      7.83 o
  -7   3   6       11.54        9.40      4.17 o
  -6   3   6       57.31       55.21      5.68 o
  -5   3   6        2.28        6.72      2.89 o
  -4   3   6      129.73      131.34      6.92 o
  -3   3   6       29.58       33.59      2.84 o
  -2   3   6       34.16       36.78      2.63 o
  -1   3   6      334.03      342.46     11.94 o
   0   3   6      119.63      115.48      5.63 o
   1   3   6      180.37      175.91     10.53 o
   2   3   6     1936.61     1862.83     63.63 o
   3   3   6        0.51       -1.30      2.14 o
   4   3   6      225.39      239.40     10.72 o
   5   3   6       17.56       30.18      4.87 o
   6   3   6       41.75       43.95     14.57 o
   7   3   6        2.63       -1.06      5.51 o
   8   3   6       11.35        3.58      6.53 o
  -8   4   6        5.94       -0.90      5.74 o
  -7   4   6        1.12        0.90      3.57 o
  -6   4   6       16.06       16.47      5.47 o
  -5   4   6       54.44       53.81      4.20 o
  -4   4   6        5.24        5.41      2.80 o
  -3   4   6       88.46       91.98      3.81 o
  -2   4   6      341.43      355.04      8.39 o
  -1   4   6      634.73      649.91     16.03 o
   0   4   6     2799.05     2873.22     81.19 o
   1   4   6      784.39      763.70     22.45 o
   2   4   6      671.42      635.99     36.57 o
   3   4   6      288.50      280.38     17.69 o
   4   4   6      240.57      225.97     10.53 o
   5   4   6       86.69       83.69      6.88 o
   6   4   6       14.79       13.24      4.43 o
   7   4   6       22.12       22.76      6.23 o
   8   4   6        2.75        2.85      6.67 o
  -8   5   6        4.41       14.28      6.82 o
  -7   5   6       13.76       16.29      4.78 o
  -6   5   6       13.47       15.02      9.39 o
  -5   5   6       47.40       51.80      5.17 o
  -4   5   6      353.16      353.10      9.38 o
  -3   5   6       37.47       40.97      2.83 o
  -2   5   6       67.99       70.85      3.08 o
  -1   5   6      340.66      330.66     11.50 o
   0   5   6      215.32      199.02      8.43 o
   1   5   6      427.18      401.97     15.59 o
   2   5   6       33.74       32.07      2.82 o
   3   5   6      366.46      337.50     13.20 o
   4   5   6       70.37       70.67      5.78 o
   5   5   6      129.11      121.34      7.96 o
   6   5   6        8.73       13.17      4.32 o
   7   5   6        1.15        2.02      4.07 o
   8   5   6        1.47       -4.23      6.16 o
  -8   6   6        3.25        1.40      6.35 o
  -7   6   6       15.01       12.25      4.53 o
  -6   6   6       10.08        4.96      3.68 o
  -5   6   6       53.40       47.03      4.08 o
  -4   6   6       88.93       79.62      4.07 o
  -3   6   6      349.83      341.20      8.67 o
  -2   6   6      164.17      180.75      5.27 o
  -1   6   6      357.38      344.77      9.58 o
   0   6   6     1744.46     1704.10     40.23 o
   1   6   6      109.69      101.49      3.24 o
   2   6   6      348.64      348.81     15.74 o
   3   6   6       43.76       53.01      4.66 o
   4   6   6      117.58      106.63      9.53 o
   5   6   6        2.24        2.77      4.20 o
   6   6   6       22.73       27.48      8.50 o
   7   6   6        8.73       13.28      6.13 o
  -7   7   6        1.20       -0.98      3.44 o
  -6   7   6       82.92       94.16      6.07 o
  -5   7   6       47.16       43.86      4.90 o
  -4   7   6      224.14      219.68      6.73 o
  -3   7   6      326.02      321.28      9.66 o
  -2   7   6       81.10       78.32      5.64 o
  -1   7   6      155.51      166.72      5.67 o
   0   7   6      145.88      150.71      5.17 o
   1   7   6      465.21      426.12     13.04 o
   2   7   6      481.63      466.36     10.63 o
   3   7   6      176.21      164.20     10.14 o
   4   7   6      373.85      347.94     13.93 o
   5   7   6       18.12       22.91      4.51 o
   6   7   6       39.45       38.92      6.34 o
   7   7   6       23.40       18.94      5.37 o
  -7   8   6       17.45       11.80      5.88 o
  -6   8   6        5.90        7.90      3.20 o
  -5   8   6       66.64       65.31      4.76 o
  -4   8   6       13.50       14.84      2.28 o
  -3   8   6      455.99      447.12     10.75 o
  -2   8   6      373.85      372.87     12.29 o
  -1   8   6      415.51      429.49     11.33 o
   0   8   6       97.70       96.62      5.05 o
   1   8   6       14.39       12.39      1.38 o
   2   8   6       85.26       96.62      4.19 o
   3   8   6       87.40       78.79      4.18 o
   4   8   6       47.42       46.94      3.81 o
   5   8   6       26.33       21.10      4.50 o
   6   8   6       20.39       18.83      4.82 o
   7   8   6       34.13       31.02      5.41 o
  -7   9   6        6.40        1.28      5.15 o
  -6   9   6       23.04       25.45      3.96 o
  -5   9   6        5.63        8.52      2.76 o
  -4   9   6      169.42      166.59      5.75 o
  -3   9   6      370.51      369.84      9.39 o
  -2   9   6      305.02      293.52      9.27 o
  -1   9   6      234.65      236.92      6.94 o
   0   9   6       24.10       23.53      3.81 o
   1   9   6      424.27      409.52     11.32 o
   2   9   6       90.49       87.67      3.55 o
   3   9   6      351.12      311.56      9.54 o
   4   9   6      132.74      128.75      5.83 o
   5   9   6        0.84        1.61      2.26 o
   6   9   6        2.87        3.68      2.86 o
   7   9   6        0.25        2.36      3.24 o
  -7  10   6        4.38       -3.89      3.89 o
  -6  10   6       18.53       16.35      3.75 o
  -5  10   6       12.38       15.78      3.19 o
  -4  10   6       39.98       43.74      3.02 o
  -3  10   6       43.51       41.44      2.67 o
  -2  10   6       28.90       24.49      2.59 o
  -1  10   6      302.89      293.65      8.26 o
   0  10   6      677.75      660.74     16.53 o
   1  10   6      208.24      216.60     12.25 o
   2  10   6        5.29        3.37      1.59 o
   3  10   6        5.11        4.35      3.19 o
   4  10   6        6.25        6.81      2.37 o
   5  10   6      110.77       98.74      6.51 o
   6  10   6       78.25       81.18      5.75 o
   7  10   6       11.77       10.85      3.67 o
  -7  11   6        1.52        2.54      5.11 o
  -6  11   6        5.17        8.46      3.36 o
  -5  11   6       14.31       16.06      3.56 o
  -4  11   6       21.15       21.90      2.40 o
  -3  11   6       68.41       74.93      5.11 o
  -2  11   6      195.43      178.80      5.64 o
  -1  11   6      470.06      485.93     12.65 o
   0  11   6      104.16      109.17      6.96 o
   1  11   6     1160.75     1087.34     26.23 o
   2  11   6      132.26      146.94      6.70 o
   3  11   6       19.02       15.55      3.53 o
   4  11   6       42.48       43.07      5.65 o
   5  11   6       23.75       22.13      3.44 o
   6  11   6       22.50       22.01      3.93 o
   7  11   6       21.44       23.99      5.84 o
  -7  12   6        3.48        2.44      5.27 o
  -6  12   6       25.39       28.54      5.04 o
  -5  12   6       40.17       40.07      4.07 o
  -4  12   6       32.23       38.63      2.89 o
  -3  12   6       27.10       28.06      2.58 o
  -2  12   6       40.86       42.47      2.39 o
  -1  12   6      184.08      183.17      6.26 o
   0  12   6      195.49      194.65      6.33 o
   1  12   6       22.95       21.43      2.53 o
   2  12   6      228.34      221.52      6.87 o
   3  12   6      140.09      141.60      5.92 o
   4  12   6       74.74       74.37      6.33 o
   5  12   6        3.70       -0.46      2.44 o
   6  12   6        6.28        7.38      3.22 o
   7  12   6        9.78        6.60      5.34 o
  -6  13   6       13.50       15.78      9.90 o
  -5  13   6        2.03        1.83      3.21 o
  -4  13   6       36.05       35.74      3.70 o
  -3  13   6       44.32       46.20      2.71 o
  -2  13   6      106.93      102.66     10.07 o
  -1  13   6       59.87       60.55      2.71 o
   0  13   6        0.18        4.71      2.09 o
   1  13   6       35.53       47.17      6.36 o
   2  13   6      508.80      485.70     31.65 o
   3  13   6      122.78      124.82      5.69 o
   4  13   6      140.59      132.63      6.25 o
   5  13   6       21.52       21.43      3.53 o
   6  13   6       20.88       29.24      4.46 o
  -6  14   6       13.13       14.49      4.42 o
  -5  14   6       48.22       50.36      4.40 o
  -4  14   6       12.25       11.73      2.19 o
  -3  14   6       85.77       80.08      9.81 o
  -2  14   6       11.08       13.04      5.41 o
  -1  14   6       77.02       83.37      8.81 o
   0  14   6       80.85       81.78      3.65 o
   1  14   6       35.02       38.31      3.88 o
   2  14   6        1.36        3.03      5.48 o
   3  14   6      353.13      328.11     12.20 o
   4  14   6        7.90        4.94      2.95 o
   5  14   6        6.75        6.95      2.99 o
   6  14   6       28.60       23.82      4.29 o
  -6  15   6       15.86       20.56      4.43 o
  -5  15   6        9.34        7.93      3.32 o
  -4  15   6       25.16       27.81      3.94 o
  -3  15   6       32.92       25.43      7.00 o
  -2  15   6      117.16      135.26     12.06 o
  -1  15   6      162.47      142.32     11.84 o
   0  15   6        3.39        6.97      3.32 o
   1  15   6       59.58       60.88      5.81 o
   2  15   6       20.54       20.51      3.54 o
   3  15   6       62.69       61.98      4.25 o
   4  15   6       16.66       13.41      3.45 o
   5  15   6       55.04       59.66      5.01 o
   6  15   6       25.49       26.79      4.49 o
  -6  16   6        6.73        5.09      3.71 o
  -5  16   6        5.27        2.61      2.79 o
  -4  16   6       61.11       62.44     10.17 o
  -3  16   6        6.79       10.05      5.66 o
  -2  16   6        9.93        8.97      5.23 o
  -1  16   6       68.66       57.03      8.30 o
   0  16   6       23.08       24.71      2.75 o
   1  16   6       18.86       19.69      2.87 o
   2  16   6        0.61        3.99      2.82 o
   3  16   6       31.06       31.71      5.46 o
   4  16   6       26.27       30.60      7.09 o
   5  16   6       18.38       27.81      6.39 o
   6  16   6        0.33       -1.18      5.80 o
  -5  17   6        1.02       -1.03      2.12 o
  -4  17   6        3.25        5.43      6.04 o
  -3  17   6        8.85       11.01      6.25 o
  -2  17   6       21.42       24.09      6.82 o
  -1  17   6       58.67       50.03      7.96 o
   0  17   6       22.11       21.04      6.32 o
   1  17   6       76.75       89.99      6.94 o
   2  17   6       41.48       44.13      4.82 o
   3  17   6       36.31       38.87      6.99 o
   4  17   6       29.67       29.56      5.77 o
   5  17   6       12.45       14.57     10.99 o
  -5  18   6        2.03        7.18      6.71 o
  -4  18   6        1.63        8.44      6.10 o
  -3  18   6       68.00       55.24      9.24 o
  -2  18   6       26.97       39.27      8.16 o
  -1  18   6        1.53        0.08      4.78 o
   0  18   6       81.65       81.39      5.12 o
   1  18   6       52.00       59.29      5.91 o
   2  18   6       78.64       84.89      6.16 o
   3  18   6       78.69       69.03      6.24 o
   4  18   6        2.40        6.49      3.69 o
   5  18   6       13.68       11.44      4.56 o
  -4  19   6        7.54        3.36      6.14 o
  -3  19   6       36.06       34.81      8.38 o
  -2  19   6      119.80      128.93     12.90 o
  -1  19   6       17.74       24.64      6.63 o
   0  19   6       29.40       31.05      7.02 o
   1  19   6       37.21       35.34      5.08 o
   2  19   6        3.89        7.81      3.30 o
   3  19   6        1.41        3.19      3.40 o
   4  19   6        3.21        5.86      5.02 o
  -4  20   6        1.82       -1.24      5.78 o
  -3  20   6        0.47        7.87      6.02 o
  -2  20   6        0.05       -2.16      4.98 o
  -1  20   6        1.10       -2.89      4.48 o
   0  20   6        7.00        6.88      5.19 o
   1  20   6       42.27       42.91      4.97 o
   2  20   6       10.38        8.45      4.84 o
   3  20   6       29.44       39.64      6.24 o
   4  20   6       23.18       19.71      4.78 o
  -3  21   6        5.78        5.78      6.12 o
  -2  21   6       25.41       27.85      7.81 o
  -1  21   6       17.35        6.88      5.86 o
   0  21   6        5.24       11.39      5.84 o
   1  21   6       32.82       30.95      3.85 o
   2  21   6       14.91        7.07      3.38 o
   3  21   6        3.27        3.10      3.43 o
  -2  22   6       16.45        9.99      6.43 o
  -1  22   6        1.32       -5.13      5.13 o
   0  22   6       15.39       15.54      6.27 o
   1  22   6        5.53        9.24      2.91 o
   2  22   6       73.99       82.90      6.33 o
  -1  23   6        2.08        1.99      5.84 o
   0  23   6       11.96        7.00      5.94 o
   1  23   6        7.26       12.59      6.12 o
  -1 -12   7       76.65       82.30      4.66 o
  -3 -11   7        4.36        9.62      5.13 o
  -2 -11   7      254.15      240.22     15.20 o
  -1 -11   7      133.42      131.74      5.26 o
   0 -11   7      100.40       96.21      8.69 o
  -5 -10   7       23.01       35.52      8.22 o
  -4 -10   7       50.38       48.22      8.10 o
  -3 -10   7       68.01       82.17      9.03 o
  -2 -10   7      147.09      138.55     11.50 o
  -1 -10   7      185.07      177.82     12.35 o
   0 -10   7       47.12       51.17      6.41 o
   1 -10   7      442.67      426.13     21.50 o
  -6  -9   7       23.14       23.84      7.55 o
  -5  -9   7        3.31        6.35      5.80 o
  -4  -9   7       81.21       92.86      9.97 o
  -3  -9   7       19.99       18.64      5.96 o
  -2  -9   7       62.31       61.71      7.87 o
  -1  -9   7      142.07      144.47     10.99 o
   0  -9   7        1.08       -2.95      2.95 o
   1  -9   7      427.33      423.00     21.36 o
   2  -9   7       86.74       87.57      8.26 o
  -6  -8   7       14.15        8.59      5.68 o
  -5  -8   7       19.36       14.77      6.18 o
  -4  -8   7       18.73       28.77      6.75 o
  -3  -8   7      160.29      137.45     11.58 o
  -2  -8   7       46.04       45.45      6.73 o
  -1  -8   7       42.86       42.89      6.25 o
   0  -8   7       79.55       77.66      7.69 o
   1  -8   7      187.92      179.32     11.50 o
   2  -8   7      250.88      260.46     14.04 o
   3  -8   7        4.45        6.35      4.35 o
  -7  -7   7       22.22       13.29      7.59 o
  -6  -7   7       13.23       13.96      6.45 o
  -5  -7   7       53.43       46.06      8.30 o
  -4  -7   7      191.88      178.90     13.77 o
  -3  -7   7      109.32      102.56     10.13 o
  -2  -7   7      231.55      232.77     14.63 o
  -1  -7   7      210.54      184.10      8.31 o
   0  -7   7      348.82      341.46     12.05 o
   1  -7   7       67.99       55.36      6.31 o
   2  -7   7      318.16      304.11     11.73 o
   3  -7   7       92.09       88.07      8.73 o
  -7  -6   7        3.00       10.76      6.96 o
  -6  -6   7        1.82        6.21      5.68 o
  -5  -6   7       24.48       21.08      6.82 o
  -4  -6   7       76.83       74.34      9.09 o
  -3  -6   7      289.22      330.29     18.41 o
  -2  -6   7        9.72       10.89      1.76 o
  -1  -6   7     1059.70     1099.79     32.02 o
   0  -6   7      166.31      174.36     11.43 o
   1  -6   7       74.84       75.43      4.81 o
   2  -6   7      168.53      166.96     12.39 o
   3  -6   7       72.56       69.55      5.25 o
   4  -6   7        5.06        2.95      4.25 o
  -7  -5   7        9.07        2.89      6.33 o
  -6  -5   7       13.30       13.00      6.14 o
  -5  -5   7        4.38       -4.03      4.84 o
  -4  -5   7      135.68      142.88     12.45 o
  -3  -5   7      459.17      441.88     23.50 o
  -2  -5   7      153.93      150.77      5.14 o
  -1  -5   7      230.82      226.41      8.91 o
   0  -5   7      185.78      171.98      7.62 o
   1  -5   7      349.64      351.58     19.43 o
   2  -5   7      303.23      283.91     10.70 o
   3  -5   7       44.23       59.14      6.57 o
   4  -5   7      357.08      348.83     13.35 o
  -7  -4   7        2.55        4.11      6.14 o
  -6  -4   7        8.72       18.96      6.63 o
  -5  -4   7       48.85       49.97      8.14 o
  -4  -4   7       55.22       58.88      8.00 o
  -3  -4   7      194.50      176.91     15.93 o
  -2  -4   7       74.69       74.25      2.91 o
  -1  -4   7      395.59      383.59     11.53 o
   0  -4   7      903.31      907.55     27.32 o
   1  -4   7      109.89      107.94      5.70 o
   2  -4   7       59.24       63.82      5.59 o
   3  -4   7      130.83      126.31      6.85 o
   4  -4   7       96.00       86.98      6.36 o
   5  -4   7       29.19       23.19      6.04 o
  -8  -3   7        1.39       -2.01      6.49 o
  -7  -3   7        1.27       -3.18      3.18 o
  -6  -3   7       28.35       37.35      7.77 o
  -5  -3   7       61.13       68.26      8.97 o
  -4  -3   7      589.71      555.21     18.25 o
  -3  -3   7      215.16      207.60      7.04 o
  -2  -3   7       59.33       62.64      3.02 o
  -1  -3   7      129.86      132.55      4.91 o
   0  -3   7      131.33      126.59      6.89 o
   1  -3   7      426.73      408.85     13.75 o
   2  -3   7      226.08      217.20      9.14 o
   3  -3   7       23.93       27.35      4.13 o
   4  -3   7      151.85      152.00      8.15 o
   5  -3   7        9.49        8.17      4.54 o
   6  -3   7       11.39        9.20      5.74 o
  -8  -2   7        9.14       -3.82      6.12 o
  -7  -2   7        0.89        4.35      5.41 o
  -6  -2   7       17.44       23.13      4.80 o
  -5  -2   7       71.48       82.41     13.71 o
  -4  -2   7       35.66       36.97      4.36 o
  -3  -2   7       63.55       64.93      3.56 o
  -2  -2   7      105.58      106.11      4.12 o
  -1  -2   7      161.95      168.44      5.59 o
   0  -2   7      698.45      636.33     20.83 o
   1  -2   7      339.58      327.24     11.75 o
   2  -2   7      450.22      419.32     21.44 o
   3  -2   7      145.45      132.24      7.13 o
   4  -2   7       90.23       93.44      6.47 o
   5  -2   7       74.97       80.69     11.84 o
   6  -2   7       29.14       25.02      7.32 o
  -8  -1   7       10.31       22.89      8.36 o
  -7  -1   7       11.11        8.39      4.11 o
  -6  -1   7        6.49        4.39      4.30 o
  -5  -1   7       20.84       15.92      3.49 o
  -4  -1   7       51.10       47.22      4.37 o
  -3  -1   7      205.55      204.76      6.87 o
  -2  -1   7      107.59      106.36      6.95 o
  -1  -1   7      385.71      465.10     11.89 o
   0  -1   7     1258.16     1285.30     29.62 o
   1  -1   7      235.72      240.33     16.18 o
   2  -1   7      125.22      116.84      6.34 o
   3  -1   7       89.32       87.26     11.98 o
   4  -1   7      432.90      469.01     16.72 o
   5  -1   7       11.11       12.62      3.70 o
   6  -1   7        0.96       -4.01      4.01 o
   7  -1   7        2.17       -4.98      4.98 o
  -8   0   7        0.13        6.53      6.57 o
  -7   0   7       16.24       20.10      4.72 o
  -6   0   7        1.14        2.62      4.72 o
  -5   0   7       13.01       26.12      3.99 o
  -4   0   7       85.75       74.83      4.44 o
  -3   0   7      325.73      264.08      8.24 o
  -2   0   7        0.12        0.42      1.57 o
  -1   0   7     1045.42      985.11     23.16 o
   0   0   7      136.23      110.57      4.09 o
   1   0   7      121.37      118.08      6.03 o
   2   0   7      206.92      213.83      9.03 o
   3   0   7       33.99       27.47      3.87 o
   4   0   7      277.01      282.13     12.05 o
   5   0   7       16.07       12.07      3.86 o
   6   0   7        0.15       -2.54      3.34 o
   7   0   7        0.00       -4.58      5.51 o
  -8   1   7       10.31       24.52      8.55 o
  -7   1   7       11.49       12.01      4.39 o
  -6   1   7        7.17       11.13      4.57 o
  -5   1   7       19.53       17.30      3.73 o
  -4   1   7       49.09       50.25      3.82 o
  -3   1   7      213.26      203.98      7.02 o
  -2   1   7      102.60      106.09      4.42 o
  -1   1   7      378.34      448.19     15.37 o
   0   1   7     1249.70     1288.42     29.49 o
   1   1   7      231.60      242.26      9.42 o
   2   1   7      125.59      120.83      6.48 o
   3   1   7       88.55       81.48      5.65 o
   4   1   7      427.38      424.57     16.50 o
   5   1   7       10.65        6.06      3.65 o
   6   1   7        0.78        4.53      5.45 o
   7   1   7        2.36        7.55      6.08 o
   8   1   7        3.91        3.76      7.02 o
  -8   2   7        9.28       13.67      7.51 o
  -7   2   7        0.96        2.01      3.64 o
  -6   2   7       17.32       19.40      5.23 o
  -5   2   7       72.15       70.14      5.71 o
  -4   2   7       35.51       40.80      3.54 o
  -3   2   7       61.86       58.44      3.28 o
  -2   2   7      103.79      105.25      6.58 o
  -1   2   7      153.50      161.55      5.91 o
   0   2   7      703.65      689.59     21.08 o
   1   2   7      345.44      321.17     16.76 o
   2   2   7      460.82      459.69     15.51 o
   3   2   7      149.87      132.37     13.11 o
   4   2   7       90.98       94.34     14.56 o
   5   2   7       73.22       65.21      6.83 o
   6   2   7       29.49       26.75      6.05 o
   7   2   7       18.26       24.19      7.85 o
   8   2   7       18.14       14.18      8.24 o
  -8   3   7        1.49        8.71      6.77 o
  -7   3   7        1.10        3.23      3.85 o
  -6   3   7       28.37       35.31      6.99 o
  -5   3   7       63.48       63.96      5.42 o
  -4   3   7      581.33      559.54     17.65 o
  -3   3   7      210.58      207.41      7.38 o
  -2   3   7       57.95       53.35      3.33 o
  -1   3   7      124.34      122.95      6.21 o
   0   3   7      124.04      131.79      5.16 o
   1   3   7      422.39      386.75     13.73 o
   2   3   7      225.74      231.20      9.46 o
   3   3   7       25.97       22.10      3.56 o
   4   3   7      145.87      139.15      8.07 o
   5   3   7       10.53       10.23      3.74 o
   6   3   7       11.42        9.53      8.43 o
   7   3   7       24.04       28.61      8.48 o
  -7   4   7        2.65        6.75      4.13 o
  -6   4   7        8.27        5.25      4.61 o
  -5   4   7       49.28       40.64      3.95 o
  -4   4   7       56.30       57.16      4.76 o
  -3   4   7      188.81      169.33      5.54 o
  -2   4   7       76.59       78.79      3.54 o
  -1   4   7      407.31      412.14     11.19 o
   0   4   7      905.72      901.39     27.48 o
   1   4   7      114.07      112.28      6.10 o
   2   4   7       61.97       55.59      4.55 o
   3   4   7      131.32      125.28      7.19 o
   4   4   7       97.80       92.22      6.65 o
   5   4   7       27.80       20.23      5.05 o
   6   4   7       25.63       30.45      5.36 o
   7   4   7       38.80       42.49      7.78 o
  -7   5   7        8.86        5.84      4.05 o
  -6   5   7       12.58       15.43      6.39 o
  -5   5   7        4.19        2.45      3.92 o
  -4   5   7      135.13      163.31      8.43 o
  -3   5   7      456.60      464.54     16.35 o
  -2   5   7      160.77      163.65      5.95 o
  -1   5   7      230.13      231.35      8.81 o
   0   5   7      191.59      196.64     10.01 o
   1   5   7      348.81      322.47     17.34 o
   2   5   7      303.50      262.55     13.33 o
   3   5   7       44.99       50.33      4.78 o
   4   5   7      355.33      308.51     13.25 o
   5   5   7       43.08       45.03      5.51 o
   6   5   7       72.88       79.71      7.39 o
   7   5   7        5.01        1.42      4.09 o
  -7   6   7        2.82        1.41     11.55 o
  -6   6   7        1.97        0.60      3.29 o
  -5   6   7       25.19       32.65      3.81 o
  -4   6   7       76.15       82.73      5.29 o
  -3   6   7      292.55      309.79      8.35 o
  -2   6   7        8.51        9.69      2.07 o
  -1   6   7     1053.48     1096.84     26.61 o
   0   6   7      164.39      167.74      5.98 o
   1   6   7       78.81       76.91      3.09 o
   2   6   7      173.68      180.36     13.13 o
   3   6   7       70.42       59.69      7.71 o
   4   6   7        4.95        8.24      4.16 o
   5   6   7       55.58       51.05      5.70 o
   6   6   7       22.00       23.11      5.04 o
   7   6   7        2.56        6.84      4.61 o
  -7   7   7       21.81       16.62      6.67 o
  -6   7   7       13.70       16.45      4.21 o
  -5   7   7       52.94       50.68      4.41 o
  -4   7   7      200.34      188.69     14.95 o
  -3   7   7      114.48      121.67      4.66 o
  -2   7   7      232.96      239.61      7.70 o
  -1   7   7      210.81      199.70      6.57 o
   0   7   7      341.37      332.55      9.71 o
   1   7   7       63.64       61.93      3.98 o
   2   7   7      316.08      315.46     13.87 o
   3   7   7       93.10       90.76      7.15 o
   4   7   7      209.05      199.87     21.33 o
   5   7   7       40.32       46.60      5.74 o
   6   7   7       14.21       23.59      5.32 o
   7   7   7        5.48       12.30      4.98 o
  -7   8   7       10.66       12.92      6.27 o
  -6   8   7       14.73       10.35      4.00 o
  -5   8   7       18.86       18.23      3.44 o
  -4   8   7       17.96       21.47      5.69 o
  -3   8   7      161.45      149.21      5.21 o
  -2   8   7       44.09       45.55      3.12 o
  -1   8   7       43.58       43.92      2.93 o
   0   8   7       73.41       78.71      3.93 o
   1   8   7      186.17      182.00      6.44 o
   2   8   7      241.25      218.89      8.46 o
   3   8   7        3.99        3.82      2.19 o
   4   8   7       61.43       66.09      5.99 o
   5   8   7        6.73        4.13      3.44 o
   6   8   7       34.28       42.08      6.24 o
   7   8   7       12.20       17.01      5.63 o
  -7   9   7        8.03        6.55      5.62 o
  -6   9   7       22.70       29.22      4.93 o
  -5   9   7        3.11        0.65      2.72 o
  -4   9   7       80.94       77.45      9.10 o
  -3   9   7       20.92       18.80      2.26 o
  -2   9   7       62.17       56.71      3.35 o
  -1   9   7      149.83      151.95      5.48 o
   0   9   7        1.44        1.60      1.68 o
   1   9   7      431.37      424.45     11.96 o
   2   9   7       92.12       96.79      3.77 o
   3   9   7      124.50      122.05      5.33 o
   4   9   7       90.96      101.76      5.34 o
   5   9   7       47.10       41.57      4.09 o
   6   9   7       29.48       24.23      3.99 o
   7   9   7        4.73        4.15      3.30 o
  -7  10   7        7.04       10.21      5.68 o
  -6  10   7       20.18       20.88      3.96 o
  -5  10   7       21.87       23.84      5.60 o
  -4  10   7       51.38       54.35      4.16 o
  -3  10   7       63.47       72.06      3.97 o
  -2  10   7      144.89      152.35      5.50 o
  -1  10   7      187.78      188.39      6.26 o
   0  10   7       47.63       44.72      4.05 o
   1  10   7      435.52      427.83     12.62 o
   2  10   7      163.45      167.55      5.25 o
   3  10   7       47.52       41.61      5.57 o
   4  10   7       32.32       30.72      3.41 o
   5  10   7       29.48       33.69      3.88 o
   6  10   7        3.12        3.65      3.67 o
   7  10   7       14.48       20.50      5.48 o
  -7  11   7        7.68        9.34      5.49 o
  -6  11   7        7.18       -0.07      3.49 o
  -5  11   7        2.70       -0.12      2.60 o
  -4  11   7       25.70       20.62      3.15 o
  -3  11   7        4.19        2.90      1.76 o
  -2  11   7      250.82      238.68      9.20 o
  -1  11   7      132.40      142.38      5.08 o
   0  11   7      101.07      105.17      5.39 o
   1  11   7       60.47       58.86      6.16 o
   2  11   7      440.86      428.58     11.82 o
   3  11   7       66.82       63.36      5.61 o
   4  11   7       77.36       84.43      4.98 o
   5  11   7       39.34       45.05      4.33 o
   6  11   7       16.34       21.66      4.13 o
   7  11   7        3.48        5.37      5.33 o
  -6  12   7       10.25        8.92      4.02 o
  -5  12   7       33.25       36.49      4.89 o
  -4  12   7       30.35       32.91      2.85 o
  -3  12   7       10.06       12.09      2.71 o
  -2  12   7       60.37       64.56      3.25 o
  -1  12   7       74.90       81.05      4.20 o
   0  12   7      129.27      139.69      5.25 o
   1  12   7        0.47        0.51      1.86 o
   2  12   7      154.32      155.44      7.97 o
   3  12   7      356.43      362.75     10.97 o
   4  12   7        3.49        3.11      2.32 o
   5  12   7       36.83       40.02      4.72 o
   6  12   7       12.55       15.09      5.80 o
  -6  13   7        7.81        6.92      3.88 o
  -5  13   7        5.20        7.89      2.85 o
  -4  13   7       26.21       32.14      2.96 o
  -3  13   7        7.02        7.28      1.83 o
  -2  13   7       30.56       33.98      3.50 o
  -1  13   7      111.73      110.75      4.23 o
   0  13   7       57.74       62.49      3.39 o
   1  13   7      455.38      455.23     16.46 o
   2  13   7       81.16       78.55      5.72 o
   3  13   7       33.67       39.04      4.42 o
   4  13   7        3.32        4.09      2.44 o
   5  13   7       34.40       33.56      4.07 o
   6  13   7       23.24       27.89      4.48 o
  -6  14   7       12.20       19.42      4.76 o
  -5  14   7       47.18       54.92      5.22 o
  -4  14   7       46.92       47.28      4.46 o
  -3  14   7       88.80       92.85      4.55 o
  -2  14   7       18.68       16.45      2.02 o
  -1  14   7      140.10      141.71      5.02 o
   0  14   7        8.28        9.39      1.82 o
   1  14   7       55.25       59.98      3.73 o
   2  14   7       42.04       36.76      8.24 o
   3  14   7       12.33       12.68      2.65 o
   4  14   7       20.88       18.42      3.17 o
   5  14   7        1.58        7.06      3.01 o
   6  14   7        7.98        7.32      4.44 o
  -6  15   7        1.31        1.26      4.66 o
  -5  15   7        9.71       11.39      3.43 o
  -4  15   7       53.63       48.84      5.23 o
  -3  15   7        3.43        9.97      5.62 o
  -2  15   7       56.91       51.27      8.38 o
  -1  15   7       57.70       62.40      3.72 o
   0  15   7        6.76        3.57      2.05 o
   1  15   7       35.39       36.51      3.18 o
   2  15   7       27.30       31.72      4.66 o
   3  15   7       11.03       13.09      3.73 o
   4  15   7       87.60       94.08      7.55 o
   5  15   7       21.67       27.83      5.61 o
   6  15   7       49.57       47.39      6.89 o
  -5  16   7       10.87       12.94      5.02 o
  -4  16   7        3.04       -1.36      4.92 o
  -3  16   7       63.96       58.64      9.56 o
  -2  16   7        6.81        6.41      5.29 o
  -1  16   7       42.89       32.06      7.30 o
   0  16   7       13.34       10.85      3.10 o
   1  16   7       15.94       14.47      3.48 o
   2  16   7       54.57       43.33      4.84 o
   3  16   7       87.53       85.80      6.74 o
   4  16   7        3.26        2.17      9.21 o
   5  16   7        2.62        0.84      3.78 o
  -5  17   7        0.92       -2.64      5.96 o
  -4  17   7       21.56       21.40      7.57 o
  -3  17   7       21.50       13.12      6.18 o
  -2  17   7       43.67       53.24      8.67 o
  -1  17   7      101.65      100.77     10.99 o
   0  17   7       73.04       71.29      3.45 o
   1  17   7        8.33       10.77      3.23 o
   2  17   7        3.17        2.06      2.98 o
   3  17   7       37.32       37.23      7.44 o
   4  17   7        3.72        0.60      4.77 o
   5  17   7       32.77       29.76      5.75 o
  -4  18   7        9.90        5.55      6.35 o
  -3  18   7        1.60        9.34      6.25 o
  -2  18   7       33.50       36.58      8.30 o
  -1  18   7        1.25        8.26      5.72 o
   0  18   7       20.04       22.19      2.01 o
   1  18   7        7.55        2.40      3.45 o
   2  18   7      145.87      137.46      8.13 o
   3  18   7       25.17       28.97      5.80 o
   4  18   7        5.04        3.74      3.72 o
  -4  19   7        2.14       -4.98      4.98 o
  -3  19   7       14.38       12.86      6.73 o
  -2  19   7        9.89        8.65      6.02 o
  -1  19   7       25.22       24.82      7.34 o
   0  19   7       44.33       45.17      8.30 o
   1  19   7       59.92       65.86      5.15 o
   2  19   7       28.63       30.02      4.47 o
   3  19   7       28.58       24.17      4.81 o
   4  19   7       12.77       17.90      4.77 o
  -3  20   7        3.99        9.07      6.59 o
  -2  20   7        4.77        8.10      6.51 o
  -1  20   7       27.74       24.11      7.04 o
   0  20   7       15.08       16.58      6.47 o
   1  20   7       26.82       23.43      4.94 o
   2  20   7       20.46       17.49      4.07 o
   3  20   7        7.61        7.54      5.65 o
  -3  21   7        8.30        6.61      6.71 o
  -2  21   7       17.26       15.75      7.16 o
  -1  21   7        5.26        1.85      5.49 o
   0  21   7       19.22       14.08      6.37 o
   1  21   7       20.86       18.48      4.73 o
   2  21   7        2.38       -0.13      3.22 o
   3  21   7       35.07       39.38     10.05 o
  -2  22   7        2.39        5.51      6.57 o
  -1  22   7        5.83       -0.41      5.74 o
   0  22   7        1.35       -4.39      5.21 o
   1  22   7       11.50       11.03      6.33 o
   2  22   7        0.30        6.94      4.33 o
  -3 -11   8       70.69       78.49      9.79 o
  -2 -11   8       43.91       35.71      7.02 o
  -1 -11   8      243.27      230.31     15.01 o
   0 -11   8      124.97       98.80      9.40 o
  -4 -10   8      110.37      142.29     12.63 o
  -3 -10   8       92.00       69.95      9.16 o
  -2 -10   8      146.03      160.14     12.45 o
  -1 -10   8       95.10       85.02      8.97 o
   0 -10   8       87.43       78.72      8.26 o
   1 -10   8       44.28       39.33      6.27 o
  -5  -9   8        9.32       16.72      7.00 o
  -4  -9   8      180.90      173.79     14.12 o
  -3  -9   8       28.36       24.09      6.57 o
  -2  -9   8      437.54      453.21     24.27 o
  -1  -9   8       37.49       34.91      6.33 o
   0  -9   8      212.09      193.48     13.37 o
   1  -9   8        2.40        8.59      4.41 o
   2  -9   8      136.63      125.86     10.25 o
  -6  -8   8       14.37       21.20      7.73 o
  -5  -8   8       67.36       72.63     10.27 o
  -4  -8   8       79.22       87.87     10.36 o
  -3  -8   8      215.02      212.59     14.99 o
  -2  -8   8      134.19      121.75     10.56 o
  -1  -8   8      300.79      286.40     17.54 o
   0  -8   8       55.75       70.03      7.79 o
   1  -8   8      640.87      558.97     28.40 o
   2  -8   8      614.98      609.34     28.50 o
   3  -8   8       86.84       93.93      9.05 o
  -7  -7   8        0.15       -5.09      5.09 o
  -6  -7   8        5.56       18.58      7.22 o
  -5  -7   8       32.04       31.27      7.71 o
  -4  -7   8       13.74       17.70      6.04 o
  -3  -7   8       67.65       61.53      4.18 o
  -2  -7   8      237.25      250.83      8.38 o
  -1  -7   8      175.25      193.52     12.74 o
   0  -7   8      167.69      166.18     11.54 o
   1  -7   8      222.14      196.76     13.31 o
   2  -7   8      333.09      305.30     17.86 o
   3  -7   8      245.64      239.06     15.26 o
  -7  -6   8        5.91       12.86      7.41 o
  -6  -6   8        1.61        6.27      5.68 o
  -5  -6   8       12.02        7.85      5.47 o
  -4  -6   8      108.43      115.32     11.29 o
  -3  -6   8       88.76       83.47      4.93 o
  -2  -6   8       82.99       82.82      8.25 o
  -1  -6   8      221.44      236.50     12.95 o
   0  -6   8       33.94       30.11      3.53 o
   1  -6   8      512.33      524.91     17.56 o
   2  -6   8      474.25      462.71     16.11 o
   3  -6   8      156.43      139.41     11.35 o
  -7  -5   8        4.73       21.06      8.08 o
  -6  -5   8       15.40       11.38      3.87 o
  -5  -5   8       33.72       31.84      4.39 o
  -4  -5   8      103.30      101.05      5.99 o
  -3  -5   8       57.55       54.78      3.96 o
  -2  -5   8      105.69      100.30      4.01 o
  -1  -5   8      366.80      396.39     29.80 o
   0  -5   8      269.22      262.54      8.18 o
   1  -5   8      985.31      973.34     36.11 o
   2  -5   8      334.42      307.90     12.02 o
   3  -5   8       81.56       82.45      5.95 o
   4  -5   8       37.35       48.18      7.18 o
  -7  -4   8       15.62       17.84      5.83 o
  -6  -4   8        1.68        0.73      5.56 o
  -5  -4   8       50.54       56.19      5.08 o
  -4  -4   8       21.37       27.35      3.57 o
  -3  -4   8      105.30      106.11      5.86 o
  -2  -4   8      225.86      211.60      6.06 o
  -1  -4   8      455.73      449.14     12.14 o
   0  -4   8      103.26       99.63      4.49 o
   1  -4   8      193.57      174.25      8.01 o
   2  -4   8      134.07      143.27      7.38 o
   3  -4   8       23.04       25.78      5.35 o
   4  -4   8       19.82       15.15      3.72 o
  -7  -3   8       13.50       15.36      4.60 o
  -6  -3   8       20.40       24.37      5.06 o
  -5  -3   8       51.08       54.06      6.22 o
  -4  -3   8       83.93       83.06      5.52 o
  -3  -3   8      806.07      790.05     24.27 o
  -2  -3   8       37.84       39.26      2.25 o
  -1  -3   8       15.50       13.78      2.08 o
   0  -3   8      208.08      221.85      7.10 o
   1  -3   8      107.91      108.84      5.98 o
   2  -3   8       60.01       60.04      4.84 o
   3  -3   8       17.44       10.89      4.29 o
   4  -3   8      202.16      207.86      9.99 o
   5  -3   8        0.33       -0.40      3.10 o
  -7  -2   8       10.37       10.82      4.45 o
  -6  -2   8        0.29       -0.43      2.83 o
  -5  -2   8       34.25       31.71      5.98 o
  -4  -2   8      203.84      197.51      8.94 o
  -3  -2   8      225.65      205.54      7.13 o
  -2  -2   8      323.23      321.78     12.11 o
  -1  -2   8      330.41      322.71      9.11 o
   0  -2   8      208.93      216.27      6.76 o
   1  -2   8       30.99       32.21      3.59 o
   2  -2   8      440.56      412.02     14.98 o
   3  -2   8        8.16        9.14      3.47 o
   4  -2   8       74.59       81.78      8.51 o
   5  -2   8       28.06       39.94      5.32 o
  -7  -1   8        4.19        6.73      4.05 o
  -6  -1   8        2.80       -1.18      2.88 o
  -5  -1   8       52.95       59.97      5.35 o
  -4  -1   8      464.72      451.86     15.94 o
  -3  -1   8       11.23        9.24      3.12 o
  -2  -1   8      171.08      178.69      6.07 o
  -1  -1   8       14.58       14.55      2.02 o
   0  -1   8      886.29      867.87     45.82 o
   1  -1   8       88.83       83.87      5.77 o
   2  -1   8      187.14      185.96     11.78 o
   3  -1   8       71.47       73.48      5.62 o
   4  -1   8      320.39      305.20     12.79 o
   5  -1   8       28.41       20.47      4.50 o
   6  -1   8       33.72       32.45      8.16 o
  -7   0   8        1.66       -3.39      3.50 o
  -6   0   8        0.91       -1.01      5.37 o
  -5   0   8       28.94       31.45      4.38 o
  -4   0   8      124.12      113.70      6.66 o
  -3   0   8      895.99      860.13     21.38 o
  -2   0   8       32.02       38.82      2.89 o
  -1   0   8      231.00      224.22      6.94 o
   0   0   8      808.40      816.92     29.44 o
   1   0   8      425.81      387.46     13.88 o
   2   0   8      844.38      750.78     33.98 o
   3   0   8      190.32      179.20      8.92 o
   4   0   8       10.60       14.33      5.81 o
   5   0   8       11.42       16.95      4.15 o
   6   0   8        3.07        1.51      4.41 o
  -7   1   8        3.98        7.27      4.39 o
  -6   1   8        3.16        2.92      3.27 o
  -5   1   8       54.25       60.11      5.41 o
  -4   1   8      466.85      476.06     16.07 o
  -3   1   8       14.01       12.14      2.44 o
  -2   1   8      176.94      173.82      6.16 o
  -1   1   8       14.01       13.59      2.82 o
   0   1   8      870.67      882.39     20.88 o
   1   1   8       86.06       86.89      5.52 o
   2   1   8      187.27      171.47      8.22 o
   3   1   8       68.82       65.41      5.56 o
   4   1   8      319.19      292.07     12.78 o
   5   1   8       28.93       20.89      6.37 o
   6   1   8       34.74       30.74      5.37 o
   7   1   8        1.45       -5.00      5.00 o
  -7   2   8       10.32        6.40      4.30 o
  -6   2   8        0.26        3.61      3.37 o
  -5   2   8       34.81       26.47      4.21 o
  -4   2   8      203.98      194.36      7.42 o
  -3   2   8      230.04      221.00      7.53 o
  -2   2   8      324.41      349.21     12.71 o
  -1   2   8      318.89      304.84     14.98 o
   0   2   8      208.29      204.26      9.49 o
   1   2   8       28.61       29.25      3.66 o
   2   2   8      434.45      426.03     15.15 o
   3   2   8        7.94        6.02      2.94 o
   4   2   8       74.71       81.37      6.93 o
   5   2   8       27.34       31.60      9.08 o
   6   2   8       10.04       14.25      4.35 o
   7   2   8        4.42       17.21      7.06 o
  -7   3   8       13.51       20.29      5.07 o
  -6   3   8       20.92        9.96      4.00 o
  -5   3   8       50.93       50.25      6.85 o
  -4   3   8       85.84       90.92      5.02 o
  -3   3   8      809.37      820.59     17.94 o
  -2   3   8       33.62       33.92      4.12 o
  -1   3   8       17.17       18.90      2.49 o
   0   3   8      211.00      229.72      6.47 o
   1   3   8      110.40       95.37      9.57 o
   2   3   8       61.45       55.35      7.18 o
   3   3   8       16.92       12.47      3.47 o
   4   3   8      199.96      193.54     11.80 o
   5   3   8        0.31        2.89      3.32 o
   6   3   8       70.60       72.06      7.35 o
   7   3   8        0.36       -0.08      5.45 o
  -7   4   8       15.69       18.17      4.90 o
  -6   4   8        1.60       -0.45      3.22 o
  -5   4   8       49.02       50.85     11.95 o
  -4   4   8       21.43       23.35      3.24 o
  -3   4   8      112.10      118.65      9.41 o
  -2   4   8      225.00      194.89     21.68 o
  -1   4   8      468.00      445.06     20.97 o
   0   4   8      110.44      111.12      7.28 o
   1   4   8      196.20      186.82     20.37 o
   2   4   8      145.75      145.80      7.57 o
   3   4   8       24.93       24.72      4.75 o
   4   4   8       18.13       14.82      3.82 o
   5   4   8      134.35      134.20      8.75 o
   6   4   8        7.72        5.44      3.96 o
   7   4   8       14.83        5.60      6.52 o
  -7   5   8        4.80       19.27      6.88 o
  -6   5   8       15.71       12.18      3.93 o
  -5   5   8       33.63       40.08      4.85 o
  -4   5   8      100.50       93.31      5.24 o
  -3   5   8       53.28       53.08      3.34 o
  -2   5   8      103.83      112.38      5.11 o
  -1   5   8      360.22      385.83     21.53 o
   0   5   8      272.68      270.21     10.53 o
   1   5   8      990.46     1023.42     80.67 o
   2   5   8      335.74      308.69     19.25 o
   3   5   8       79.22       77.59      5.93 o
   4   5   8       39.44       39.45      5.07 o
   5   5   8        4.60        4.63      3.46 o
   6   5   8        5.87        5.50      4.48 o
   7   5   8        2.88        5.40      4.21 o
  -7   6   8        6.03        9.05      6.33 o
  -6   6   8        1.53       -2.91      2.91 o
  -5   6   8       12.04        9.39      3.51 o
  -4   6   8      103.98       97.79      5.37 o
  -3   6   8       86.59       87.94      4.10 o
  -2   6   8       80.34       81.06      6.45 o
  -1   6   8      222.07      226.77      7.83 o
   0   6   8       34.57       35.56      3.03 o
   1   6   8      516.32      526.19     30.78 o
   2   6   8      479.22      449.10     16.32 o
   3   6   8      155.05      150.27     10.14 o
   4   6   8       64.64       58.54      5.95 o
   5   6   8        2.91        1.14      3.20 o
   6   6   8        6.16       11.52      4.30 o
   7   6   8        9.82       10.92      5.18 o
  -7   7   8        0.16       -4.76      4.76 o
  -6   7   8        5.89       -0.84      3.61 o
  -5   7   8       32.74       38.36      4.13 o
  -4   7   8       13.19       18.89      3.11 o
  -3   7   8       67.42       64.85      3.60 o
  -2   7   8      235.61      248.59     12.41 o
  -1   7   8      170.64      180.06      6.62 o
   0   7   8      170.46      166.21      9.01 o
   1   7   8      224.55      234.30      7.84 o
   2   7   8      327.03      325.12     10.38 o
   3   7   8      245.07      237.17     10.67 o
   4   7   8      114.25      129.09     16.04 o
   5   7   8        0.65        3.74      3.52 o
   6   7   8       26.15       26.18      5.32 o
   7   7   8        2.88        4.90      4.66 o
  -7   8   8        4.41        2.01      5.66 o
  -6   8   8       14.81       21.35      4.75 o
  -5   8   8       68.31       76.89      6.37 o
  -4   8   8       77.91       83.14      5.12 o
  -3   8   8      211.95      222.47      7.83 o
  -2   8   8      139.93      114.39      5.19 o
  -1   8   8      296.24      313.30     14.02 o
   0   8   8       56.92       68.49      3.93 o
   1   8   8      633.84      619.36     27.71 o
   2   8   8      612.16      586.98     16.34 o
   3   8   8       86.10       83.38      4.45 o
   4   8   8        7.80        8.35      3.61 o
   5   8   8       52.56       43.50      7.52 o
   6   8   8        5.09        5.68      3.99 o
   7   8   8        9.56        4.89      5.92 o
  -7   9   8        5.39        9.56      5.96 o
  -6   9   8        1.12        0.35      6.35 o
  -5   9   8        8.98       11.02      3.22 o
  -4   9   8      178.24      184.98     10.84 o
  -3   9   8       29.50       33.57      4.05 o
  -2   9   8      445.78      457.33     16.17 o
  -1   9   8       37.78       37.05      4.46 o
   0   9   8      200.47      210.14      9.39 o
   1   9   8        2.04        5.25      2.15 o
   2   9   8      141.74      128.49      5.06 o
   3   9   8      106.36      108.35      5.10 o
   4   9   8      117.34      137.55     10.13 o
   5   9   8       33.05       31.49      4.40 o
   6   9   8       14.67       17.19      3.78 o
   7   9   8       21.70       31.49      6.18 o
  -6  10   8        0.79        0.94      4.66 o
  -5  10   8        7.59        2.99      2.70 o
  -4  10   8      112.43      101.34      5.74 o
  -3  10   8       90.64       95.92      4.71 o
  -2  10   8      149.90      151.37      8.12 o
  -1  10   8       95.46       83.26      4.21 o
   0  10   8       86.71       86.01      4.35 o
   1  10   8       45.18       47.00      5.76 o
   2  10   8       76.26       80.93      4.00 o
   3  10   8      108.48      111.42      5.18 o
   4  10   8       81.76       84.19      5.02 o
   5  10   8       27.69       30.22      3.80 o
   6  10   8        7.21        2.31      3.01 o
  -6  11   8        3.24       -0.85      4.39 o
  -5  11   8       11.10       18.70      3.59 o
  -4  11   8        5.02        8.86      3.23 o
  -3  11   8       71.01       71.67      4.08 o
  -2  11   8       44.98       40.75      3.04 o
  -1  11   8      242.68      231.13     10.83 o
   0  11   8      122.75      115.81      4.99 o
   1  11   8       10.47        8.80      2.20 o
   2  11   8      237.07      247.27     11.53 o
   3  11   8       16.15       18.31      2.68 o
   4  11   8       39.78       40.11      3.79 o
   5  11   8        4.28        2.22      2.63 o
   6  11   8       10.07       10.39      3.60 o
  -6  12   8        4.15        4.37      4.72 o
  -5  12   8       11.15        9.72      3.08 o
  -4  12   8       72.65       83.02      6.03 o
  -3  12   8       70.33       73.18      4.06 o
  -2  12   8       96.96       99.08      5.38 o
  -1  12   8      332.56      351.16     15.79 o
   0  12   8       47.36       46.23      3.25 o
   1  12   8      102.08       93.00      4.71 o
   2  12   8       98.68       84.59      6.03 o
   3  12   8      118.97      131.54      5.80 o
   4  12   8       18.27       15.37      2.93 o
   5  12   8        6.55       21.00      4.71 o
   6  12   8        5.78       10.04      4.72 o
  -6  13   8        9.03        8.28      4.10 o
  -5  13   8        1.10        0.72      2.69 o
  -4  13   8       12.23       11.62      3.26 o
  -3  13   8       22.06       21.62      2.45 o
  -2  13   8        5.46        7.53      1.86 o
  -1  13   8        4.33        2.39      1.65 o
   0  13   8      152.23      147.69      8.13 o
   1  13   8       49.63       47.64      8.40 o
   2  13   8        2.37        2.36      2.77 o
   3  13   8        9.94        7.26      3.50 o
   4  13   8       55.90       52.85      6.07 o
   5  13   8        1.87       -0.75      7.17 o
   6  13   8       56.30       63.39      7.56 o
  -6  14   8        6.94        6.58      5.20 o
  -5  14   8        1.10        3.33      3.14 o
  -4  14   8        9.04       17.89      3.82 o
  -3  14   8        6.15        4.96      1.78 o
  -2  14   8        1.60       -0.36      1.57 o
  -1  14   8       57.74       58.76      3.90 o
   0  14   8        3.59        0.92      1.78 o
   1  14   8       26.35       28.75      3.99 o
   2  14   8        5.94        2.17      2.94 o
   3  14   8       31.74       34.95      4.91 o
   4  14   8       14.72       14.54      4.27 o
   5  14   8        6.49        4.42      6.57 o
  -5  15   8       13.01       12.45      3.49 o
  -4  15   8       13.88        8.49      2.09 o
  -3  15   8        7.64        1.20      5.74 o
  -2  15   8       14.31       16.46      5.66 o
  -1  15   8       44.83       39.50      2.63 o
   0  15   8       28.10       25.56      2.60 o
   1  15   8       81.22       85.28      5.99 o
   2  15   8       13.18       17.11      3.86 o
   3  15   8       69.70       70.80      6.35 o
   4  15   8        0.25        0.57      3.75 o
   5  15   8       50.73       61.02      7.06 o
  -5  16   8        9.64       13.78      3.42 o
  -4  16   8       30.64       43.48      9.48 o
  -3  16   8       27.91       31.92      8.63 o
  -2  16   8        3.85        3.30      5.47 o
  -1  16   8       19.86        9.91      5.53 o
   0  16   8        9.79        7.17      2.00 o
   1  16   8       59.64       64.61      6.07 o
   2  16   8      125.54      123.68      7.81 o
   3  16   8      158.99      161.81      9.34 o
   4  16   8        2.43        3.20      3.83 o
   5  16   8        0.43       -2.77      3.53 o
  -4  17   8       18.74       15.04      6.90 o
  -3  17   8        5.14       16.34      7.02 o
  -2  17   8       11.15       13.06      6.53 o
  -1  17   8        5.25       11.25      5.86 o
   0  17   8       50.01       57.62      7.08 o
   1  17   8       49.39       52.04      5.02 o
   2  17   8       13.63       15.78      4.02 o
   3  17   8       59.28       69.67      6.57 o
   4  17   8       33.69       42.45      5.87 o
  -4  18   8        3.65        0.47      5.39 o
  -3  18   8       23.89        5.94      6.29 o
  -2  18   8       12.67       19.37      6.90 o
  -1  18   8       28.45       23.93      7.22 o
   0  18   8        5.78        5.00      3.97 o
   1  18   8       49.13       62.87      6.70 o
   2  18   8        0.01        1.05      5.20 o
   3  18   8       25.21       26.36      4.98 o
   4  18   8        4.84       -0.63      3.55 o
  -3  19   8        6.89        4.29      6.08 o
  -2  19   8       64.11       65.13     10.54 o
  -1  19   8        7.27       12.92      6.18 o
   0  19   8       23.72        7.49      5.94 o
   1  19   8       30.21       37.07      8.14 o
   2  19   8       17.31       23.46      4.40 o
   3  19   8        5.18        0.81      3.70 o
  -3  20   8        0.34        2.10      5.78 o
  -2  20   8        1.95        5.17      6.18 o
  -1  20   8        6.77       10.11      6.37 o
   0  20   8        0.72       -3.95      4.90 o
   1  20   8        0.74        0.75      5.07 o
   2  20   8        3.55        6.70      3.65 o
   3  20   8       19.04       23.62      4.85 o
  -2  21   8       28.21       22.34      8.32 o
  -1  21   8        3.63        8.28      5.98 o
   0  21   8        1.19        6.23      6.31 o
   1  21   8       10.31       16.17      3.45 o
   2  21   8        4.01        3.09      3.86 o
   0  22   8        4.03        8.38      6.25 o
  -4 -10   9       14.42       16.24      6.57 o
  -3 -10   9        3.38        8.16      5.35 o
  -2 -10   9      202.29      216.78     15.16 o
  -1 -10   9      210.49      219.08     15.20 o
   0 -10   9        2.43        0.96      3.72 o
  -5  -9   9       15.99       22.95      7.51 o
  -4  -9   9        3.13       -3.01      4.60 o
  -3  -9   9       76.89       69.80      9.60 o
  -2  -9   9       48.89       50.99      7.73 o
  -1  -9   9      246.38      258.30     16.17 o
   0  -9   9       16.09       13.29      4.78 o
   1  -9   9      174.65      149.78     11.52 o
  -6  -8   9        1.09        6.21      6.04 o
  -5  -8   9        0.13        0.98      5.17 o
  -4  -8   9        3.81        3.21      4.94 o
  -3  -8   9      105.24      111.33     11.17 o
  -2  -8   9       37.62       44.98      7.57 o
  -1  -8   9        2.51        6.94      4.46 o
   0  -8   9       24.82       23.17      5.84 o
   1  -8   9      162.53      135.95     10.86 o
   2  -8   9      139.24      126.38     11.01 o
  -7  -7   9        4.92       12.57      7.14 o
  -6  -7   9        4.56        6.67      6.41 o
  -5  -7   9        9.33        9.07      5.98 o
  -4  -7   9       37.57       28.75      7.57 o
  -3  -7   9       47.34       50.15      3.87 o
  -2  -7   9      109.30      126.41     11.41 o
  -1  -7   9        2.64        3.32      4.25 o
   0  -7   9      267.82      279.77     16.81 o
   1  -7   9       78.60       80.28      8.55 o
   2  -7   9       82.79       94.46      9.22 o
   3  -7   9       38.86       40.53      7.36 o
  -7  -6   9        6.44        6.37      7.10 o
  -6  -6   9        3.33        3.99      6.04 o
  -5  -6   9       20.69       22.97      7.34 o
  -4  -6   9       47.16       44.86      4.19 o
  -3  -6   9      195.97      189.50      9.14 o
  -2  -6   9      116.71      111.96     10.72 o
  -1  -6   9      395.49      376.90     21.38 o
   0  -6   9       17.42       16.70      5.19 o
   1  -6   9      711.44      690.19     32.39 o
   2  -6   9      940.26      955.78     42.73 o
   3  -6   9      277.00      300.97     17.84 o
  -7  -5   9        0.61       -4.52      6.02 o
  -6  -5   9        9.91       12.57      6.71 o
  -5  -5   9        9.08        7.42      3.11 o
  -4  -5   9       44.75       37.00      4.04 o
  -3  -5   9       21.15       25.33      5.29 o
  -2  -5   9       71.91       57.54      7.93 o
  -1  -5   9       63.34       58.13      4.67 o
   0  -5   9      370.95      397.51     13.84 o
   1  -5   9        7.59        5.89      2.79 o
   2  -5   9      218.10      207.79     13.98 o
   3  -5   9      138.26      130.66     11.09 o
  -7  -4   9        3.56        5.19      6.63 o
  -6  -4   9        7.18       14.10      3.83 o
  -5  -4   9       26.19       21.58      4.10 o
  -4  -4   9      152.38      155.58     13.97 o
  -3  -4   9      201.66      181.80      7.79 o
  -2  -4   9       13.32       11.16      3.02 o
  -1  -4   9       16.05       16.09      2.47 o
   0  -4   9       75.81       69.67      3.96 o
   1  -4   9      103.20      100.62      6.34 o
   2  -4   9       94.08       86.88      6.07 o
   3  -4   9      184.46      181.65      9.39 o
   4  -4   9      175.74      177.51     13.27 o
  -7  -3   9        0.92       -5.21      5.21 o
  -6  -3   9       12.32       15.61      4.40 o
  -5  -3   9       19.61       26.07      4.09 o
  -4  -3   9        9.92       12.41      2.99 o
  -3  -3   9      242.84      248.88      9.54 o
  -2  -3   9      406.20      405.84     16.27 o
  -1  -3   9      288.50      280.61      8.77 o
   0  -3   9       33.64       34.96      2.84 o
   1  -3   9      301.25      295.31     13.11 o
   2  -3   9      403.10      415.01     15.19 o
   3  -3   9      145.06      146.41      9.29 o
   4  -3   9      152.01      147.53      8.59 o
   5  -3   9       28.13       35.73      7.43 o
  -7  -2   9        2.90       -1.34      6.55 o
  -6  -2   9       26.12       27.00      4.68 o
  -5  -2   9       25.17       24.72      4.38 o
  -4  -2   9       36.25       31.70      3.94 o
  -3  -2   9      353.49      341.52     12.04 o
  -2  -2   9      103.06      112.27      6.52 o
  -1  -2   9      180.81      175.35      6.27 o
   0  -2   9       67.90       72.54      3.87 o
   1  -2   9      281.57      288.82     11.46 o
   2  -2   9      566.12      587.67     19.61 o
   3  -2   9      130.52      117.13     10.42 o
   4  -2   9      118.25      133.16      8.49 o
   5  -2   9       99.03      105.02     11.19 o
  -7  -1   9        4.83       -1.67      3.59 o
  -6  -1   9        1.67        0.16      3.14 o
  -5  -1   9        3.50        2.32      2.91 o
  -4  -1   9       59.75       70.22      5.25 o
  -3  -1   9      289.90      273.41     10.51 o
  -2  -1   9        8.59       13.56      3.27 o
  -1  -1   9       29.07       33.77      2.81 o
   0  -1   9      306.82      295.58     18.09 o
   1  -1   9       81.84       77.95      5.59 o
   2  -1   9      216.47      207.85      9.65 o
   3  -1   9      268.58      242.02     11.17 o
   4  -1   9       80.35       78.84      6.43 o
   5  -1   9       14.55       21.79      4.81 o
  -7   0   9        0.20       -3.41      3.41 o
  -6   0   9        0.79       -0.96      3.46 o
  -5   0   9        4.82        8.14      4.50 o
  -4   0   9      240.97      214.04      9.47 o
  -3   0   9        4.48        8.46      2.90 o
  -2   0   9       86.39       84.94      5.87 o
  -1   0   9       55.98       46.77      5.57 o
   0   0   9       18.96       17.03      2.50 o
   1   0   9     1565.59     1459.51     43.46 o
   2   0   9      133.29      143.21      7.82 o
   3   0   9      122.03      117.06      7.43 o
   4   0   9       17.21       11.67      3.77 o
   5   0   9       23.27       26.74      8.09 o
   6   0   9       19.15       14.47      6.71 o
  -7   1   9        4.85        0.83      4.73 o
  -6   1   9        1.84       -2.69      3.61 o
  -5   1   9        3.67        4.07      3.69 o
  -4   1   9       57.35       59.53      6.34 o
  -3   1   9      295.91      267.87      8.89 o
  -2   1   9        8.15        9.94      5.85 o
  -1   1   9       26.46       31.96      3.97 o
   0   1   9      301.71      289.73      8.42 o
   1   1   9       81.36       87.17      5.93 o
   2   1   9      215.03      216.58     13.73 o
   3   1   9      273.93      261.52     26.03 o
   4   1   9       79.62       71.59      6.27 o
   5   1   9       14.28       11.07      3.96 o
   6   1   9       25.02       34.88      5.80 o
  -7   2   9        2.97        6.62      4.34 o
  -6   2   9       25.84       27.44      4.81 o
  -5   2   9       25.87       31.40      4.47 o
  -4   2   9       36.42       37.19      5.79 o
  -3   2   9      342.73      320.47     10.25 o
  -2   2   9      101.34      100.89      6.51 o
  -1   2   9      176.62      176.67      8.79 o
   0   2   9       66.91       72.33      3.80 o
   1   2   9      271.64      273.35     11.29 o
   2   2   9      544.87      536.92     19.23 o
   3   2   9      124.42      118.33      7.54 o
   4   2   9      116.84      152.00      8.71 o
   5   2   9      101.19      107.42     13.54 o
   6   2   9        2.20       -0.86      3.33 o
   7   2   9        8.95        3.01      6.65 o
  -7   3   9        0.88       -0.16      3.87 o
  -6   3   9       12.72       19.19      4.36 o
  -5   3   9       19.41       25.18      4.59 o
  -4   3   9        9.73       12.34      5.61 o
  -3   3   9      244.08      228.76      8.32 o
  -2   3   9      405.40      416.92     23.66 o
  -1   3   9      298.16      286.72      9.30 o
   0   3   9       34.37       30.44      1.91 o
   1   3   9      306.91      296.68     11.87 o
   2   3   9      413.13      399.25     15.17 o
   3   3   9      142.72      143.27      8.23 o
   4   3   9      148.15      157.05      9.07 o
   5   3   9       28.69       31.72      8.79 o
   6   3   9       14.80       14.69      5.02 o
   7   3   9       12.26       19.98      8.06 o
  -7   4   9        3.69        1.97      5.57 o
  -6   4   9        7.10        5.78      5.34 o
  -5   4   9       25.68       22.75      4.25 o
  -4   4   9      153.65      150.18      6.64 o
  -3   4   9      200.35      189.20      7.20 o
  -2   4   9       12.11        3.93      4.75 o
  -1   4   9       16.26       15.81      3.18 o
   0   4   9       75.59       75.67      6.11 o
   1   4   9      109.59      113.88      6.71 o
   2   4   9       90.13       87.25      6.18 o
   3   4   9      184.21      179.44      9.82 o
   4   4   9      177.82      178.09      9.59 o
   5   4   9        8.04        7.96      4.12 o
   6   4   9        3.92        1.83      4.50 o
   7   4   9        2.92       12.25      5.26 o
  -7   5   9        0.58        1.40      5.68 o
  -6   5   9       10.10        8.04      4.29 o
  -5   5   9        8.57        6.50      4.20 o
  -4   5   9       45.49       41.03      5.76 o
  -3   5   9       20.43       21.81      4.10 o
  -2   5   9       75.68       82.07      8.02 o
  -1   5   9       62.45       60.57      3.94 o
   0   5   9      364.57      391.34     36.19 o
   1   5   9        7.81        7.98      2.48 o
   2   5   9      224.57      216.91     13.14 o
   3   5   9      139.27      140.72      8.12 o
   4   5   9       82.51       83.15     13.06 o
   5   5   9        0.64       -2.93      5.52 o
   6   5   9       18.24       19.70      4.95 o
   7   5   9       10.60        6.00      4.82 o
  -7   6   9        6.15        8.93      6.10 o
  -6   6   9        3.59        2.29      3.68 o
  -5   6   9       20.48       20.96      4.41 o
  -4   6   9       47.25       42.22      4.08 o
  -3   6   9      197.70      203.56      9.58 o
  -2   6   9      116.47      122.36      5.67 o
  -1   6   9      398.90      409.21     11.93 o
   0   6   9       16.34       17.72      2.75 o
   1   6   9      702.76      681.25     22.57 o
   2   6   9      944.73      935.92     30.01 o
   3   6   9      280.20      278.65     12.37 o
   4   6   9       16.37       23.09      4.54 o
   5   6   9       12.78        9.82      4.14 o
   6   6   9        8.99       12.39      4.48 o
   7   6   9       19.61       31.27      6.46 o
  -7   7   9        4.86       14.55      6.45 o
  -6   7   9        4.34        4.54      3.90 o
  -5   7   9        9.80       10.89      4.44 o
  -4   7   9       38.76       44.89      4.09 o
  -3   7   9       45.62       46.69      4.95 o
  -2   7   9      115.24      132.78     11.65 o
  -1   7   9        2.75        1.06      4.57 o
   0   7   9      264.76      276.49      9.11 o
   1   7   9       76.17       82.04      5.81 o
   2   7   9       78.65       80.82      3.99 o
   3   7   9       39.08       45.81      5.26 o
   4   7   9      125.77      128.32      8.40 o
   5   7   9        7.87        2.00      3.88 o
   6   7   9        4.93        9.80      4.62 o
   7   7   9       10.68        6.71      5.01 o
  -6   8   9        1.04       -3.17      3.17 o
  -5   8   9        0.18       -0.88      3.03 o
  -4   8   9        4.47        7.45      2.83 o
  -3   8   9      106.38      100.00     13.15 o
  -2   8   9       40.59       52.50      3.76 o
  -1   8   9        2.41        4.61      2.37 o
   0   8   9       24.85       26.39      2.99 o
   1   8   9      161.69      145.12     11.47 o
   2   8   9      144.28      141.43      5.27 o
   3   8   9       66.14       62.20      3.93 o
   4   8   9       34.40       43.47      6.25 o
   5   8   9        1.72       -0.71      3.28 o
   6   8   9        6.04        6.56      5.08 o
  -6   9   9       15.73       13.29      5.82 o
  -5   9   9       15.60       23.07      3.81 o
  -4   9   9        3.20        6.38      5.08 o
  -3   9   9       75.86       72.89      5.83 o
  -2   9   9       48.48       47.72      4.89 o
  -1   9   9      245.34      241.91      8.27 o
   0   9   9       16.84       11.61      2.43 o
   1   9   9      170.35      154.38     12.13 o
   2   9   9       54.60       57.46      3.34 o
   3   9   9       17.36       14.88      2.52 o
   4   9   9       10.33       12.97      5.21 o
   5   9   9        1.35        3.71      2.68 o
   6   9   9       50.22       56.60      7.29 o
  -6  10   9        2.70       12.11      5.53 o
  -5  10   9       11.64        8.75      3.15 o
  -4  10   9       13.88       19.18      4.75 o
  -3  10   9        2.63        3.25      2.97 o
  -2  10   9      202.82      209.96     10.14 o
  -1  10   9      217.30      224.11      7.71 o
   0  10   9        2.50        2.35      1.94 o
   1  10   9      213.26      211.55     14.73 o
   2  10   9      120.07      121.02      6.30 o
   3  10   9       49.40       41.37      3.38 o
   4  10   9       26.23       30.13      3.52 o
   5  10   9       67.55       76.66      7.51 o
   6  10   9        6.78       11.49      4.95 o
  -6  11   9       10.29       10.25      5.53 o
  -5  11   9        0.20        3.05      2.87 o
  -4  11   9       11.72       17.05      3.78 o
  -3  11   9       10.99       12.89      3.45 o
  -2  11   9      175.18      175.75      6.69 o
  -1  11   9      113.12      122.81      6.74 o
   0  11   9      114.35      119.34      5.82 o
   1  11   9      192.98      174.62     21.31 o
   2  11   9      191.37      194.33     12.20 o
   3  11   9        7.44        5.33      3.43 o
   4  11   9       22.37       24.02      4.87 o
   5  11   9       18.82       14.78      4.85 o
   6  11   9       65.94       70.73      7.95 o
  -6  12   9        8.41        8.10      4.96 o
  -5  12   9        1.85        2.24      3.28 o
  -4  12   9       18.79       18.23      3.82 o
  -3  12   9        1.75        0.77      2.68 o
  -2  12   9       25.75       24.54      2.76 o
  -1  12   9       80.12       79.05      4.25 o
   0  12   9        2.78        5.65      3.52 o
   1  12   9       14.18       16.46      3.49 o
   2  12   9       21.52       19.01      3.97 o
   3  12   9        7.92       10.81      5.39 o
   4  12   9       36.07       38.96      6.62 o
   5  12   9       23.98       33.67      5.92 o
   6  12   9        2.23        4.30      6.07 o
  -5  13   9       28.70       24.13      5.70 o
  -4  13   9        0.77        1.06      3.50 o
  -3  13   9       10.56        8.35      6.18 o
  -2  13   9      122.25      125.11      5.28 o
  -1  13   9       40.57       40.42      6.02 o
   0  13   9       10.54        8.14      2.89 o
   1  13   9       97.99      113.38     11.15 o
   2  13   9       34.47       35.91      4.78 o
   3  13   9       77.23       74.18      6.57 o
   4  13   9       22.12       33.72      5.51 o
   5  13   9       27.67       29.50      5.69 o
  -5  14   9       15.80       22.94      4.66 o
  -4  14   9        4.93        1.06      2.77 o
  -3  14   9       23.63       20.78      2.46 o
  -2  14   9       30.11       37.04      2.84 o
  -1  14   9       97.42      103.72      6.31 o
   0  14   9       18.95       16.17      3.35 o
   1  14   9       42.57       35.75      7.75 o
   2  14   9       49.42       56.80      5.71 o
   3  14   9       72.26       72.33      6.61 o
   4  14   9       10.85        9.80      4.24 o
   5  14   9       30.79       40.18      6.42 o
  -5  15   9        2.44        4.08      3.25 o
  -4  15   9       57.60       51.07     11.57 o
  -3  15   9        7.60       13.95      2.12 o
  -2  15   9       16.03       12.41      1.93 o
  -1  15   9        1.41        0.30      1.77 o
   0  15   9        2.12        2.44      2.58 o
   1  15   9       25.82       27.63      7.16 o
   2  15   9       13.65       24.49      7.34 o
   3  15   9       34.55       42.75      5.62 o
   4  15   9       41.83       37.97      5.88 o
   5  15   9        4.68       10.29      4.56 o
  -4  16   9        9.46       13.28      3.08 o
  -3  16   9       24.04       35.77      8.89 o
  -2  16   9        5.87        6.18      5.45 o
  -1  16   9       30.42       31.43      2.60 o
   0  16   9        4.50        9.12      2.90 o
   1  16   9       61.60       51.07      8.95 o
   2  16   9       54.94       59.62      6.01 o
   3  16   9        8.70        7.68      3.86 o
   4  16   9        8.46        4.88      4.05 o
  -4  17   9        3.88        5.37      6.43 o
  -3  17   9       18.39       14.49      7.14 o
  -2  17   9        6.35       -0.06      5.29 o
  -1  17   9        7.82        3.75      2.18 o
   0  17   9       73.44       80.95      5.55 o
   1  17   9        1.30        5.15      5.31 o
   2  17   9       16.31       21.59      4.33 o
   3  17   9        3.01        3.10      3.77 o
   4  17   9        1.39        1.54      6.34 o
  -3  18   9       13.22       25.94      8.00 o
  -2  18   9       40.88       46.37      9.58 o
  -1  18   9       14.71       13.35      6.61 o
   0  18   9        0.07        2.43      2.49 o
   1  18   9        7.25        6.97      3.31 o
   2  18   9       32.10       36.42      5.15 o
   3  18   9        3.14        0.69      3.63 o
  -3  19   9        5.72        2.42      6.37 o
  -2  19   9        0.24       10.72      6.69 o
  -1  19   9        1.56       -1.00      6.00 o
   0  19   9       17.13       15.64      3.06 o
   1  19   9        0.07        2.10      2.90 o
   2  19   9       14.48       12.24      4.14 o
   3  19   9       17.20       15.61      4.66 o
  -2  20   9        8.48       16.30      7.47 o
  -1  20   9        6.95        9.81      6.37 o
   0  20   9        0.45       -1.73      5.51 o
   1  20   9       14.01       18.80      3.90 o
   2  20   9        7.98        8.73      3.91 o
   0  21   9        9.97       15.30      6.73 o
  -3 -10  10        4.05        9.44      5.59 o
  -2 -10  10       65.26       77.66      9.58 o
  -1 -10  10       12.81       15.60      5.68 o
   0 -10  10       34.01       31.35      6.71 o
  -5  -9  10       15.77       31.21      8.67 o
  -4  -9  10       28.91       43.80      8.99 o
  -3  -9  10        6.56        9.28      6.06 o
  -2  -9  10       85.48       80.79      9.77 o
  -1  -9  10       77.08       67.79      8.85 o
   0  -9  10       15.76       21.42      5.76 o
   1  -9  10       52.99       64.72      8.26 o
  -6  -8  10        4.55        9.32      7.32 o
  -5  -8  10        6.70       11.64      7.04 o
  -4  -8  10        6.99        4.60      5.70 o
  -3  -8  10       43.64       54.14      9.01 o
  -2  -8  10       49.36       40.57      7.69 o
  -1  -8  10       66.66       63.03      8.32 o
   0  -8  10       57.53       62.85      7.96 o
   1  -8  10      138.63      138.02     11.35 o
   2  -8  10       35.91       27.47      5.98 o
  -6  -7  10        0.02       -4.72      4.72 o
  -5  -7  10        1.44        7.98      5.80 o
  -4  -7  10       89.19      113.16     12.13 o
  -3  -7  10       16.21       13.83      6.29 o
  -2  -7  10       15.25       16.09      5.92 o
  -1  -7  10       45.11       42.97      7.32 o
   0  -7  10       53.94       60.57      7.77 o
   1  -7  10       20.81       19.41      5.55 o
   2  -7  10        7.70        5.37      4.62 o
  -6  -6  10        2.35        3.62      5.66 o
  -5  -6  10        5.97       11.13      6.21 o
  -4  -6  10       14.77       20.55      6.84 o
  -3  -6  10       52.13       65.78      9.48 o
  -2  -6  10       54.33       51.23      7.89 o
  -1  -6  10       38.50       38.21      7.24 o
   0  -6  10       39.17       41.65      7.32 o
   1  -6  10       72.66       72.53      8.57 o
   2  -6  10       55.55       59.31      7.83 o
   3  -6  10        2.15        3.11      4.29 o
  -6  -5  10        1.70        5.07      6.21 o
  -5  -5  10        2.15        0.85      5.17 o
  -4  -5  10      105.64      128.74     12.49 o
  -3  -5  10        7.60       11.37      5.98 o
  -2  -5  10       96.42      102.13     10.34 o
  -1  -5  10      190.31      194.09     14.10 o
   0  -5  10      112.52      122.09     10.44 o
   1  -5  10        9.90       21.16      5.78 o
   2  -5  10      216.18      214.17     15.16 o
   3  -5  10      118.28      120.14     11.39 o
  -7  -4  10        5.83       11.82      7.53 o
  -6  -4  10        2.92        2.50      5.92 o
  -5  -4  10       15.69       16.34      6.45 o
  -4  -4  10       35.90       35.01      4.11 o
  -3  -4  10       10.92       11.00      2.39 o
  -2  -4  10       93.33       95.22     10.05 o
  -1  -4  10      155.62      149.29      7.57 o
   0  -4  10       86.58       92.60      5.75 o
   1  -4  10      159.24      155.72     12.04 o
   2  -4  10       94.39       99.45     10.17 o
   3  -4  10      107.72      135.09     11.82 o
   4  -4  10        5.94        2.62      4.94 o
  -7  -3  10        0.04       -4.96      4.96 o
  -6  -3  10        1.09       -3.42      4.98 o
  -5  -3  10        9.57        3.17      5.47 o
  -4  -3  10        8.26        8.36      5.45 o
  -3  -3  10       22.11       24.09      5.13 o
  -2  -3  10       15.61       17.83      3.42 o
  -1  -3  10       43.78       45.63      4.09 o
   0  -3  10      229.80      220.43      9.10 o
   1  -3  10       18.46       24.50      3.91 o
   2  -3  10       19.98       18.94      5.96 o
   3  -3  10       98.06      110.31     10.64 o
  -7  -2  10        3.34        6.71      6.82 o
  -6  -2  10        2.31        3.21      5.59 o
  -5  -2  10       37.74       48.04      5.15 o
  -4  -2  10       11.69       17.37      3.35 o
  -3  -2  10        0.66        2.17      4.76 o
  -2  -2  10       58.94       64.76      8.30 o
  -1  -2  10       79.93       86.50      5.23 o
   0  -2  10       19.43       21.20      2.60 o
   1  -2  10       99.65       92.44      6.36 o
   2  -2  10      126.85      119.91      7.56 o
   3  -2  10      219.83      215.74     10.40 o
   4  -2  10        3.34        7.41      4.76 o
   5  -2  10        0.89       -0.37      4.31 o
  -7  -1  10        5.36        8.20      6.73 o
  -6  -1  10        0.63        4.59      3.50 o
  -5  -1  10        4.28        4.96      3.18 o
  -4  -1  10       37.09       30.15      3.88 o
  -3  -1  10       48.19       66.03     11.92 o
  -2  -1  10       37.40       31.58      6.47 o
  -1  -1  10      179.23      179.20     10.39 o
   0  -1  10      211.34      219.57      7.25 o
   1  -1  10      200.24      192.61      9.21 o
   2  -1  10      271.43      253.40     11.37 o
   3  -1  10        4.90        7.33      5.73 o
   4  -1  10      109.59      111.75      7.90 o
   5  -1  10        5.87        8.91      5.39 o
  -7   0  10        7.66        1.00      6.35 o
  -6   0  10       10.26        5.42      3.62 o
  -5   0  10       32.56       42.16      4.96 o
  -4   0  10       21.80       24.81      3.78 o
  -3   0  10      128.41      121.38      6.62 o
  -2   0  10       27.00       17.35      5.76 o
  -1   0  10      618.74      581.82     27.30 o
   0   0  10      198.70      199.44      8.83 o
   1   0  10      142.00      139.51     13.54 o
   2   0  10      795.13      793.94     26.25 o
   3   0  10      184.58      202.82     14.45 o
   4   0  10       57.88       60.73      6.89 o
   5   0  10        1.98       -0.59      3.45 o
  -7   1  10        5.42       10.84      7.18 o
  -6   1  10        0.67        3.41      3.62 o
  -5   1  10        4.47       -0.75      2.89 o
  -4   1  10       35.55       30.85      5.92 o
  -3   1  10       47.37       60.07      4.79 o
  -2   1  10       40.75       47.52      4.95 o
  -1   1  10      180.90      177.15      8.79 o
   0   1  10      204.12      208.44      6.88 o
   1   1  10      198.53      188.86      9.31 o
   2   1  10      282.13      259.63     11.57 o
   3   1  10        4.11        9.46      6.55 o
   4   1  10      109.57      113.81      7.91 o
   5   1  10        6.42        1.59      3.53 o
   6   1  10       13.52        9.54      6.35 o
  -7   2  10        3.26       -0.86      4.61 o
  -6   2  10        2.30        3.83      3.53 o
  -5   2  10       37.37       37.25      4.89 o
  -4   2  10       12.52       13.27      3.36 o
  -3   2  10        0.61        5.53      4.58 o
  -2   2  10       60.19       68.27      5.65 o
  -1   2  10       79.09       74.46      9.06 o
   0   2  10       18.25       16.11      1.90 o
   1   2  10       92.85       94.73      6.53 o
   2   2  10      126.39      119.92      7.40 o
   3   2  10      222.66      209.32     10.41 o
   4   2  10        3.92        5.09      7.78 o
   5   2  10        0.92        3.74      3.46 o
   6   2  10        1.40        3.09      8.34 o
  -7   3  10        0.05        5.21      6.39 o
  -6   3  10        1.25        4.01      3.85 o
  -5   3  10        9.79        3.04      3.26 o
  -4   3  10        8.04        5.43      3.12 o
  -3   3  10       21.29       19.25      4.03 o
  -2   3  10       14.32       14.56      3.66 o
  -1   3  10       45.49       40.73      4.58 o
   0   3  10      232.44      211.53      9.83 o
   1   3  10       18.61       19.40      3.91 o
   2   3  10       21.10       22.49      4.11 o
   3   3  10       98.01       87.91      6.91 o
   4   3  10       28.81       31.50      4.91 o
   5   3  10       13.22       12.29      4.33 o
   6   3  10       59.82       54.59      7.06 o
  -7   4  10        5.65        8.75      6.63 o
  -6   4  10        2.79        1.92      3.48 o
  -5   4  10       16.59       24.50      4.55 o
  -4   4  10       35.95       46.59      6.06 o
  -3   4  10       12.47        9.06      3.51 o
  -2   4  10       94.45       93.04     10.98 o
  -1   4  10      154.15      157.27     10.53 o
   0   4  10       86.10       92.93      6.29 o
   1   4  10      166.09      160.65      8.43 o
   2   4  10       97.96      107.77     10.48 o
   3   4  10      112.10      115.92      7.77 o
   4   4  10        6.03        6.94      4.05 o
   5   4  10       44.49       49.63      6.38 o
   6   4  10        5.04        8.03      4.32 o
  -6   5  10        1.58        3.04      3.52 o
  -5   5  10        2.09       -1.08      3.08 o
  -4   5  10      104.89      117.53     11.39 o
  -3   5  10        7.58        6.42      3.37 o
  -2   5  10       95.62       92.43      6.45 o
  -1   5  10      190.78      196.65      9.40 o
   0   5  10      108.21      104.65      7.93 o
   1   5  10        9.27       11.14      3.29 o
   2   5  10      218.87      238.50     10.88 o
   3   5  10      118.16      117.25     13.29 o
   4   5  10       38.80       41.46      5.65 o
   5   5  10       13.60        6.66      4.11 o
   6   5  10       41.87       64.17      7.54 o
  -6   6  10        2.26        4.83      6.18 o
  -5   6  10        6.03        3.21      3.50 o
  -4   6  10       14.54       16.58      3.69 o
  -3   6  10       52.59       53.61      6.65 o
  -2   6  10       55.30       46.77      5.34 o
  -1   6  10       37.57       36.70      4.46 o
   0   6  10       37.38       36.13      4.36 o
   1   6  10       74.59       74.87      6.05 o
   2   6  10       52.24       52.87      5.73 o
   3   6  10        2.21        4.36      3.29 o
   4   6  10      159.63      155.95     13.43 o
   5   6  10       15.77       18.32      4.73 o
   6   6  10       21.66       44.04     14.65 o
  -6   7  10        0.05        2.46      6.02 o
  -5   7  10        1.45       -0.25      3.32 o
  -4   7  10       88.46       98.74     10.26 o
  -3   7  10       15.89       16.03      3.98 o
  -2   7  10       15.80       11.28      3.78 o
  -1   7  10       44.43       36.68      5.66 o
   0   7  10       52.56       45.51      4.74 o
   1   7  10       20.87       25.74      4.12 o
   2   7  10        8.70       11.80      1.87 o
   3   7  10       87.35       90.96     10.75 o
   4   7  10        9.17       10.88      4.23 o
   5   7  10        3.43        3.47      3.91 o
   6   7  10       21.60       31.87      6.22 o
  -6   8  10        4.67        9.30      6.16 o
  -5   8  10        6.27        6.46      3.71 o
  -4   8  10        7.19        5.96      3.59 o
  -3   8  10       42.27       47.69      5.23 o
  -2   8  10       49.78       49.19      4.99 o
  -1   8  10       67.32       62.63      5.36 o
   0   8  10       58.84       53.18      5.03 o
   1   8  10      137.34      134.33     11.85 o
   2   8  10       35.38       32.18      7.89 o
   3   8  10      120.15      138.19      8.55 o
   4   8  10        5.70        2.69      3.28 o
   5   8  10       15.95       14.96      4.83 o
   6   8  10        7.77        8.05      5.63 o
  -6   9  10       11.80       -0.87      5.11 o
  -5   9  10       15.95       28.29      6.98 o
  -4   9  10       28.85       42.32      5.36 o
  -3   9  10        5.97       15.64      3.89 o
  -2   9  10       86.44       87.31      6.31 o
  -1   9  10       74.08       58.47      5.22 o
   0   9  10       16.27       16.82      5.87 o
   1   9  10       55.24       49.16      5.15 o
   2   9  10       96.21       92.92      6.84 o
   3   9  10       14.79       15.33      4.19 o
   4   9  10       33.79       45.49      5.84 o
   5   9  10        8.54       13.46      4.70 o
   6   9  10        6.12       10.65      4.80 o
  -6  10  10        6.62        5.29      5.13 o
  -5  10  10       15.67        4.70      4.86 o
  -4  10  10        6.65        6.78      3.74 o
  -3  10  10        4.03        3.09      3.29 o
  -2  10  10       63.48       68.37      6.68 o
  -1  10  10       13.32       15.89      3.53 o
   0  10  10       35.24       40.37      4.53 o
   1  10  10       79.01       75.88      9.41 o
   2  10  10      140.58      147.81      8.57 o
   3  10  10        3.47        3.77      3.48 o
   4  10  10      116.93      124.69     16.97 o
   5  10  10        8.31        8.97      4.38 o
   6  10  10        1.81        4.42      4.37 o
  -6  11  10        0.66        5.33      5.15 o
  -5  11  10        1.61       -1.24      4.19 o
  -4  11  10       13.33        1.94      7.06 o
  -3  11  10        7.79        3.84      3.35 o
  -2  11  10       24.48       29.83      4.23 o
  -1  11  10       23.85       28.13      4.90 o
   0  11  10      107.07       94.87      6.44 o
   1  11  10       57.62       58.80      5.54 o
   2  11  10       12.74       12.77      3.76 o
   3  11  10       12.15        7.90      4.17 o
   4  11  10        9.71       13.48      4.26 o
   5  11  10       26.67       35.43      6.06 o
  -5  12  10        0.62        5.15      4.56 o
  -4  12  10       10.98        5.96      3.39 o
  -3  12  10       43.67       47.07      4.98 o
  -2  12  10       31.22       30.94      4.24 o
  -1  12  10       84.56       84.59      6.05 o
   0  12  10       19.17       18.65      3.62 o
   1  12  10      172.52      179.16     11.58 o
   2  12  10        6.98        3.28      3.12 o
   3  12  10       80.98      101.04     10.95 o
   4  12  10       65.29       69.25     14.93 o
   5  12  10        3.83        7.58      4.44 o
  -5  13  10        1.77        1.22      3.47 o
  -4  13  10        2.68        1.79      3.13 o
  -3  13  10        6.95        2.90      2.92 o
  -2  13  10       38.79       47.59      4.81 o
  -1  13  10       27.38       26.48      5.39 o
   0  13  10       45.88       38.20      4.40 o
   1  13  10       12.97        7.81      3.44 o
   2  13  10       40.30       49.97      5.57 o
   3  13  10        1.24        5.43      3.75 o
   4  13  10       22.35       20.31      5.10 o
   5  13  10        6.73        6.49      7.33 o
  -5  14  10        9.74       12.76      4.03 o
  -4  14  10        3.34        6.85      3.20 o
  -3  14  10        2.93        3.25      2.76 o
  -2  14  10       10.44       16.26      3.43 o
  -1  14  10        1.34        1.87      2.79 o
   0  14  10        6.10       -0.40      4.47 o
   1  14  10       84.29       79.41      8.31 o
   2  14  10        0.93        5.20      3.51 o
   3  14  10       30.36       28.48      9.65 o
   4  14  10        5.92        0.01      3.94 o
   5  14  10       11.02        8.87      8.59 o
  -4  15  10        2.89        4.86      3.01 o
  -3  15  10       37.56       40.33      4.16 o
  -2  15  10        4.58        1.66      3.41 o
  -1  15  10       10.59        5.01      3.74 o
   0  15  10       16.89       12.35      3.79 o
   1  15  10        5.53        8.99      7.82 o
   2  15  10       44.01       40.31      5.42 o
   3  15  10        8.61        3.34      3.77 o
   4  15  10        2.30       -0.81      3.72 o
  -4  16  10        6.78        8.98      4.59 o
  -3  16  10       22.91       16.95      2.96 o
  -2  16  10       41.96       46.65      2.98 o
  -1  16  10       22.10       39.94      4.28 o
   0  16  10       10.91        9.43      3.69 o
   1  16  10        4.26        6.63      3.50 o
   2  16  10        3.83        1.80      3.59 o
   3  16  10       35.01       39.89      5.86 o
   4  16  10       28.87       28.52      7.56 o
  -3  17  10        1.06       -3.95      5.57 o
  -2  17  10       17.07       19.82      7.18 o
  -1  17  10        5.69        3.24      4.95 o
   0  17  10       11.12       10.11      3.20 o
   1  17  10        5.53        8.30      3.58 o
   2  17  10        1.59        2.33      3.60 o
   3  17  10       17.78       15.64      4.59 o
  -3  18  10        6.11        8.85      7.16 o
  -2  18  10        5.96        5.86      6.25 o
  -1  18  10       18.29       24.07      4.29 o
   0  18  10        6.73        8.74      4.11 o
   1  18  10       26.22       37.29      4.88 o
   2  18  10        5.33       -0.04      3.62 o
   3  18  10       14.26       15.50     10.09 o
  -2  19  10        4.69        3.26      6.45 o
  -1  19  10        0.66       10.42      6.98 o
   0  19  10        6.75       13.51      3.28 o
   1  19  10        6.77       11.80      3.81 o
   2  19  10       37.57       46.30      5.96 o
   0  20  10        0.73        0.28      5.45 o
  -2 -10  11        6.84       14.12      5.59 o
  -4  -9  11        5.93       14.30      7.02 o
  -3  -9  11       28.70       38.64      8.77 o
  -2  -9  11       18.29       13.96      6.18 o
  -1  -9  11       11.05       17.42      6.16 o
   0  -9  11       17.74       22.97      6.49 o
  -5  -8  11       14.59       16.62      7.71 o
  -4  -8  11        9.63       10.97      6.75 o
  -3  -8  11        0.07        2.03      5.37 o
  -2  -8  11       19.71       12.25      6.18 o
  -1  -8  11       16.51       27.41      6.80 o
   0  -8  11       32.71       36.80      7.12 o
   1  -8  11        5.72       12.86      5.64 o
  -6  -7  11        6.61        7.22      7.20 o
  -5  -7  11        1.75        3.52      6.12 o
  -4  -7  11       11.14       14.99      6.82 o
  -3  -7  11       73.89       66.57     10.25 o
  -2  -7  11       34.27       38.11      7.57 o
  -1  -7  11      130.09      122.46     11.72 o
   0  -7  11       15.47       25.25      6.43 o
   1  -7  11       39.72       43.15      7.61 o
   2  -7  11       26.33       22.12      6.06 o
  -6  -6  11        0.66       -4.92      4.92 o
  -5  -6  11       24.21       27.04      8.57 o
  -4  -6  11        6.17        6.73      5.88 o
  -3  -6  11       56.79       70.76      9.97 o
  -2  -6  11       53.97       61.40      8.69 o
  -1  -6  11       19.19       27.10      6.57 o
   0  -6  11       17.65        8.75      4.84 o
   1  -6  11      127.56      117.72     11.05 o
   2  -6  11        5.89        2.10      4.19 o
   3  -6  11       92.19      102.03     10.82 o
  -6  -5  11        1.77       -0.31      6.06 o
  -5  -5  11        8.51        2.60      6.00 o
  -4  -5  11       20.25       25.92      7.43 o
  -3  -5  11       14.40       21.67      6.53 o
  -2  -5  11       73.29       63.15      8.95 o
  -1  -5  11      176.61      161.91     13.08 o
   0  -5  11       28.42       40.61      7.08 o
   1  -5  11       46.53       46.22      7.36 o
   2  -5  11      124.96      146.53     11.76 o
   3  -5  11       26.39       28.46      6.96 o
  -6  -4  11        1.70        6.21      6.51 o
  -5  -4  11       10.99        9.70      6.02 o
  -4  -4  11       12.29       15.28      6.33 o
  -3  -4  11        8.31       11.82      6.08 o
  -2  -4  11       37.44       46.75      7.85 o
  -1  -4  11      114.23      127.99     11.33 o
   0  -4  11      236.78      249.90     16.15 o
   1  -4  11      230.56      244.71     15.56 o
   2  -4  11        6.89        7.91      5.29 o
   3  -4  11        0.59        6.49      4.94 o
   4  -4  11       59.64       67.65      9.89 o
  -6  -3  11        2.36       -1.42      5.57 o
  -5  -3  11        2.81       12.88      6.47 o
  -4  -3  11        7.44       14.38      6.43 o
  -3  -3  11       54.39       45.86      8.22 o
  -2  -3  11      128.00      115.07     11.19 o
  -1  -3  11       63.46       77.58     10.27 o
   0  -3  11       24.12       26.65      3.60 o
   1  -3  11       39.91       39.96      6.84 o
   2  -3  11       91.37       76.70      9.34 o
   3  -3  11        9.66       14.04      5.78 o
   4  -3  11       53.81       51.96      8.91 o
  -6  -2  11       12.18        8.24      6.73 o
  -5  -2  11        8.06       -0.16      5.31 o
  -4  -2  11       10.29        8.91      5.80 o
  -3  -2  11       43.78       36.44      7.22 o
  -2  -2  11        9.74        9.48      4.82 o
  -1  -2  11        4.02        3.53      4.43 o
   0  -2  11       55.34       50.22      8.42 o
   1  -2  11      296.01      281.92     17.48 o
   2  -2  11        8.07        4.56      5.13 o
   3  -2  11       21.41       18.88      6.37 o
   4  -2  11       60.27       63.27      9.20 o
  -6  -1  11        1.95        8.04      6.55 o
  -5  -1  11        0.34        6.53      6.02 o
  -4  -1  11       21.12       17.08      4.36 o
  -3  -1  11        4.15        4.64      4.52 o
  -2  -1  11       28.27       27.43      6.49 o
  -1  -1  11       28.29       24.70      3.26 o
   0  -1  11       95.24      101.02      5.66 o
   1  -1  11      218.74      196.64     14.49 o
   2  -1  11       63.13       54.63      8.04 o
   3  -1  11       71.58       53.47      8.67 o
   5  -1  11        3.65        8.44      6.04 o
  -6   0  11        7.44        8.36      6.80 o
  -5   0  11       23.61       14.45      6.41 o
  -4   0  11       41.50       55.76      5.14 o
  -3   0  11       13.66       12.21      5.49 o
  -2   0  11        3.46        6.49      4.52 o
  -1   0  11        9.80        9.74      3.02 o
   0   0  11      145.11      161.34      6.13 o
   1   0  11      209.42      212.34     10.24 o
   2   0  11      126.57      147.57      8.47 o
   3   0  11      136.68      140.71      8.80 o
   4   0  11       79.12       87.00     10.36 o
   5   0  11       19.74       29.01      7.55 o
  -6   1  11        1.89       -5.19      5.19 o
  -5   1  11        0.35        5.65      3.33 o
  -4   1  11       20.94       20.47      8.27 o
  -3   1  11        3.67       -0.39      3.93 o
  -2   1  11       27.74       20.96      5.59 o
  -1   1  11       26.12       18.95      3.83 o
   0   1  11       96.28       97.72      4.43 o
   1   1  11      215.59      234.48     17.51 o
   2   1  11       60.09       58.59      5.70 o
   3   1  11       72.53       65.49      6.19 o
   4   1  11       22.32       26.34      4.98 o
   5   1  11        3.68       -1.26      4.90 o
  -6   2  11       11.88        8.38      6.43 o
  -5   2  11        7.65        4.22      3.58 o
  -4   2  11       10.48        8.66      3.46 o
  -3   2  11       43.39       35.24      6.82 o
  -2   2  11        9.19        9.87      4.90 o
  -1   2  11        4.96        6.52      3.01 o
   0   2  11       57.50       50.04      4.75 o
   1   2  11      291.19      301.44     19.95 o
   2   2  11        7.99        8.23      3.90 o
   3   2  11       22.40       28.59      6.88 o
   4   2  11       58.80       64.51      6.69 o
   5   2  11       12.72       19.37      6.12 o
   6   2  11        4.09       -3.50      5.90 o
  -6   3  11        2.27        0.29      3.56 o
  -5   3  11        2.70        3.06      3.29 o
  -4   3  11        7.84        5.60      3.30 o
  -3   3  11       53.14       46.79      7.41 o
  -2   3  11      131.76      118.85      8.20 o
  -1   3  11       65.00       64.50      5.80 o
   0   3  11       23.60       22.33      4.06 o
   1   3  11       36.52       33.75      4.59 o
   2   3  11       91.40      101.24      7.24 o
   3   3  11       10.02        9.69      3.82 o
   4   3  11       54.24       61.55      6.61 o
   5   3  11       33.59       29.72      5.58 o
   6   3  11       27.72       42.16      9.75 o
  -6   4  11        1.59       -2.57      3.62 o
  -5   4  11       10.64       20.55      4.40 o
  -4   4  11       12.58       16.13      5.94 o
  -3   4  11        8.83       14.95      5.37 o
  -2   4  11       37.52       42.38      5.07 o
  -1   4  11      115.44      105.69      7.12 o
   0   4  11      240.58      233.22     17.80 o
   1   4  11      223.33      207.60     12.68 o
   2   4  11        6.47        8.01      3.56 o
   3   4  11        0.93       -2.21      3.03 o
   4   4  11       61.46       66.96      6.80 o
   5   4  11        6.79        3.80      9.22 o
   6   4  11        5.55        1.48      7.97 o
  -6   5  11        1.78        0.66      4.14 o
  -5   5  11        8.47        8.00      3.75 o
  -4   5  11       20.82       21.06      6.45 o
  -3   5  11       14.22       19.86      5.78 o
  -2   5  11       74.64       69.93      6.02 o
  -1   5  11      176.26      172.76      9.08 o
   0   5  11       26.99       25.19      4.21 o
   1   5  11       45.32       48.06      5.28 o
   2   5  11      123.53      124.12     12.06 o
   3   5  11       26.44       26.22      5.35 o
   4   5  11        6.70        8.07      4.00 o
   5   5  11        0.55       -2.92      3.33 o
   6   5  11        1.63        1.21      5.75 o
  -6   6  11        0.71        0.79      3.78 o
  -5   6  11       24.27       31.16      5.90 o
  -4   6  11        5.86        0.49      5.11 o
  -3   6  11       55.76       59.90      5.91 o
  -2   6  11       54.73       55.91      5.58 o
  -1   6  11       18.28       21.97     10.15 o
   0   6  11       17.25        8.66      9.65 o
   1   6  11      128.26      119.47      7.77 o
   2   6  11        6.43        9.49      3.65 o
   3   6  11       91.31      101.57      7.70 o
   4   6  11       20.03       20.85      8.18 o
   5   6  11        7.92       14.02      4.91 o
   6   6  11       14.12       14.54      5.25 o
  -6   7  11        6.68       13.51      6.80 o
  -5   7  11        1.71       -3.33      3.33 o
  -4   7  11       11.18        9.32      5.07 o
  -3   7  11       74.89       83.04      7.65 o
  -2   7  11       32.38       33.88      4.62 o
  -1   7  11      132.33      129.15      7.72 o
   0   7  11       15.51       12.92      3.50 o
   1   7  11       39.11       47.16      5.42 o
   2   7  11       27.32       32.84      7.24 o
   3   7  11       31.05       31.92      5.16 o
   4   7  11       34.76       30.03      5.35 o
   5   7  11       17.16       15.50      5.06 o
   6   7  11        5.45        6.33      4.85 o
  -6   8  11        0.61        1.87      5.64 o
  -5   8  11       14.85       20.75      6.75 o
  -4   8  11        9.02       11.19      5.37 o
  -3   8  11        0.07       -2.70      3.10 o
  -2   8  11       19.04       21.89      4.18 o
  -1   8  11       16.29       18.67      4.00 o
   0   8  11       30.79       27.56      4.33 o
   1   8  11        5.16        5.33      3.32 o
   2   8  11        2.29        3.13      5.07 o
   3   8  11       20.99       17.11      4.51 o
   4   8  11        6.90        3.01      3.91 o
   5   8  11       21.90       24.53      5.60 o
   6   8  11        4.90       10.87      9.74 o
  -6   9  11        2.52        0.02      5.37 o
  -5   9  11        2.11       10.15      5.31 o
  -4   9  11        5.68       10.62      5.35 o
  -3   9  11       28.66       35.09      5.08 o
  -2   9  11       18.73       13.59      3.81 o
  -1   9  11       11.50       21.49      3.94 o
   0   9  11       18.40       18.38      5.67 o
   1   9  11       58.04       51.93     10.94 o
   2   9  11        9.71       18.21      6.43 o
   3   9  11       29.85       32.80      5.40 o
   4   9  11       42.56       45.93      6.31 o
   5   9  11        5.70        2.16      3.91 o
  -5  10  11        0.06       -1.12      4.35 o
  -4  10  11       20.18       19.08      5.66 o
  -3  10  11        2.84        1.85      3.27 o
  -2  10  11        7.32       13.31      3.75 o
  -1  10  11       30.85       37.90      4.80 o
   0  10  11       42.08       39.14      5.37 o
   1  10  11       38.27       48.04      6.81 o
   2  10  11       33.73       38.64      8.10 o
   3  10  11       73.44       92.96      9.61 o
   4  10  11        5.53        7.51      4.23 o
   5  10  11       32.51       43.73      6.56 o
  -5  11  11        2.29        6.90      5.15 o
  -4  11  11        3.89       -0.02      3.43 o
  -3  11  11       18.34       20.42      4.45 o
  -2  11  11       96.83      108.06     12.61 o
  -1  11  11        4.89        7.74      3.27 o
   0  11  11       61.60       61.69     12.61 o
   1  11  11       26.61       14.96      3.96 o
   2  11  11       58.62       61.56      9.62 o
   3  11  11        5.80       13.01      4.23 o
   4  11  11       33.18       39.99      6.25 o
   5  11  11        1.90       -0.87      4.34 o
  -5  12  11        7.43        3.40      4.68 o
  -4  12  11       11.02        9.07      3.86 o
  -3  12  11        2.59        4.14      3.42 o
  -2  12  11       30.23       37.45     12.09 o
  -1  12  11       10.55       12.16      5.49 o
   0  12  11       13.68       20.43      4.08 o
   1  12  11        9.94       11.69      3.75 o
   2  12  11       16.07       19.97      4.48 o
   3  12  11       38.12       44.01      5.97 o
   4  12  11       33.80       49.50      6.67 o
   5  12  11        0.98        5.09      6.54 o
  -4  13  11        2.36        1.81      3.31 o
  -3  13  11        4.60        5.83      3.94 o
  -2  13  11       21.82       27.16      7.15 o
  -1  13  11       68.45       75.04      9.83 o
   0  13  11        8.23        8.76      3.35 o
   1  13  11       23.90       24.47      4.58 o
   2  13  11       10.86        5.26      6.41 o
   3  13  11       50.73       54.85     13.46 o
   4  13  11        2.37        3.08      4.24 o
  -4  14  11        6.57       10.01      3.70 o
  -3  14  11        3.06        4.35      3.13 o
  -2  14  11       11.51        8.74      3.44 o
  -1  14  11       22.56       27.77      4.31 o
   0  14  11       13.30       13.71      3.62 o
   1  14  11       14.62       15.92      4.12 o
   2  14  11        3.01        2.32      5.78 o
   3  14  11       25.24       31.75      5.66 o
   4  14  11        5.25        4.78      4.47 o
  -4  15  11       23.92       18.54      3.90 o
  -3  15  11        1.65        0.36      2.84 o
  -2  15  11        1.31        1.51      4.22 o
  -1  15  11        2.08        3.78      3.08 o
   0  15  11        2.93        6.57      3.09 o
   1  15  11        4.42        1.68      3.47 o
   2  15  11       18.49       31.43      8.44 o
   3  15  11       18.38       16.49      4.82 o
   4  15  11        9.19        9.10      4.55 o
  -3  16  11        3.49        8.10      2.87 o
  -2  16  11       17.44       24.88      3.82 o
  -1  16  11        5.73        8.95      3.37 o
   0  16  11        5.84       10.19      5.36 o
   1  16  11        2.65        6.33      3.46 o
   2  16  11       13.81       14.67      7.04 o
   3  16  11       15.35       16.80     11.57 o
  -3  17  11        9.03       -2.10      5.43 o
  -2  17  11        1.62        3.69      4.71 o
  -1  17  11        8.87       12.89      3.40 o
   0  17  11        2.62        1.21      3.62 o
   1  17  11       23.46       26.86      4.90 o
   2  17  11        9.11       12.96      7.16 o
  -2  18  11        8.81        5.88      6.71 o
  -1  18  11        9.00        9.46      4.89 o
   0  18  11       10.38       16.61      3.84 o
   1  18  11        1.00        4.88      4.72 o
   2  18  11        3.58       -3.01      3.62 o
   0  19  11        5.01        4.48      3.78 o
  -3  -9  12       23.66       31.56      8.08 o
  -2  -9  12       10.01        3.89      5.82 o
  -1  -9  12       23.99       21.83      6.82 o
  -5  -8  12        1.50       -4.96      5.21 o
  -4  -8  12        7.51        5.45      6.71 o
  -3  -8  12        0.70       -0.35      4.94 o
  -2  -8  12        4.97        7.36      5.66 o
  -1  -8  12       17.07       14.40      5.98 o
   0  -8  12       20.17       15.10      6.53 o
   1  -8  12       19.71       32.78      7.26 o
  -5  -7  12        4.45        1.79      6.25 o
  -4  -7  12        2.52       -1.99      4.96 o
  -3  -7  12        4.29        0.10      5.11 o
  -2  -7  12       14.55        8.44      5.92 o
  -1  -7  12       12.32        6.25      5.15 o
   0  -7  12        5.55       -1.22      4.31 o
   1  -7  12       44.77       58.35      9.09 o
   2  -7  12        5.03       11.76      5.51 o
  -5  -6  12        7.66        1.79      6.14 o
  -4  -6  12       22.77       33.02      8.48 o
  -3  -6  12        1.68        9.01      5.51 o
  -2  -6  12       56.23       51.45      8.93 o
  -1  -6  12       64.53       62.87      9.28 o
   0  -6  12       40.29       53.43      8.22 o
   1  -6  12       17.17       12.90      5.64 o
   2  -6  12       51.56       57.80      8.52 o
  -6  -5  12        4.54       12.86      7.73 o
  -5  -5  12        0.06       -4.27      4.27 o
  -4  -5  12        7.09        5.39      6.21 o
  -3  -5  12        6.58       14.12      6.65 o
  -2  -5  12       29.58       29.87      7.43 o
  -1  -5  12       37.06       27.59      7.00 o
   0  -5  12       10.77       13.90      5.64 o
   1  -5  12       41.50       55.54      8.28 o
   2  -5  12        6.53        8.20      5.55 o
   3  -5  12       19.15       34.81      7.83 o
  -6  -4  12        0.05        0.33      6.41 o
  -5  -4  12        2.10       -1.20      5.43 o
  -4  -4  12       13.35       15.83      6.90 o
  -3  -4  12       14.93       25.72      7.14 o
  -2  -4  12       15.32       18.51      6.27 o
  -1  -4  12       44.51       34.83      7.53 o
   0  -4  12      131.52      126.10     11.66 o
   1  -4  12       10.90        6.61      4.64 o
   2  -4  12       20.94       10.40      5.35 o
   3  -4  12       27.63       41.97      8.44 o
  -6  -3  12        0.89        2.60      6.45 o
  -5  -3  12        1.91       10.70      6.21 o
  -4  -3  12       12.79       10.86      6.41 o
  -3  -3  12       14.82        9.81      5.68 o
  -2  -3  12       32.03       17.27      6.18 o
  -1  -3  12       44.67       39.04      7.45 o
   0  -3  12       34.28       37.52      7.67 o
   1  -3  12        5.20       14.02      5.35 o
   2  -3  12       11.19        8.12      5.21 o
   3  -3  12        9.72       11.62      5.70 o
   4  -3  12       25.38       37.72      8.32 o
  -6  -2  12        2.54       -1.87      6.00 o
  -5  -2  12        7.47        4.58      5.76 o
  -4  -2  12        8.99        9.60      5.96 o
  -3  -2  12        7.90        6.47      5.45 o
  -2  -2  12       43.27       46.35      7.89 o
  -1  -2  12       40.87       47.26      7.53 o
   0  -2  12       43.17       47.59      7.83 o
   1  -2  12      102.31      101.77     10.21 o
   2  -2  12       71.04       68.32      9.18 o
   3  -2  12       78.12       74.67      9.83 o
   4  -2  12       22.19       19.65      6.94 o
  -6  -1  12        8.56        4.64      6.71 o
  -5  -1  12        3.10       -3.95      5.11 o
  -4  -1  12        5.06        6.14      5.62 o
  -3  -1  12       41.34       36.87      7.63 o
  -2  -1  12       24.17       28.59      6.90 o
  -1  -1  12       21.71       20.98      6.00 o
   0  -1  12       66.17       77.86      9.24 o
   1  -1  12      165.06      168.32     13.39 o
   2  -1  12       57.33       55.95      8.52 o
   3  -1  12        6.69        6.08      5.07 o
   4  -1  12       24.38       26.71      7.36 o
  -6   0  12        0.03       -3.89      5.90 o
  -5   0  12        0.45       -1.63      5.21 o
  -4   0  12        4.88        0.90      5.33 o
  -3   0  12       12.94        9.26      5.70 o
  -2   0  12        1.26        4.68      4.64 o
  -1   0  12        0.54       -3.38      3.82 o
   0   0  12       39.71       42.58      7.16 o
   1   0  12       16.86       13.27      5.15 o
   2   0  12        8.36       12.74      5.47 o
   3   0  12        0.01       -0.22      4.60 o
   4   0  12        1.53        2.69      4.90 o
   5   0  12        8.97       10.88      6.59 o
  -6   1  12        8.52       10.91      7.22 o
  -5   1  12        2.97       -2.36      4.90 o
  -4   1  12        5.03        2.95      5.23 o
  -3   1  12       42.02       36.58      7.51 o
  -2   1  12       24.41       17.50      6.02 o
  -1   1  12       22.77       20.18      5.76 o
   0   1  12       64.93       67.85      8.32 o
   1   1  12      163.05      186.67     13.67 o
   2   1  12       58.39       72.41      9.48 o
   3   1  12        6.76        8.38      5.39 o
   5   1  12       14.25       20.37      7.32 o
  -6   2  12        2.42       15.34      7.22 o
  -5   2  12        7.31       -2.16      5.21 o
  -4   2  12        8.76        9.52      5.88 o
  -3   2  12        7.98       12.13      5.51 o
  -2   2  12       42.57       35.60      7.08 o
  -1   2  12       41.37       41.71      7.06 o
   0   2  12       46.12       39.78      6.84 o
   1   2  12      102.25       88.89      6.86 o
   2   2  12       69.93       79.19      6.77 o
   3   2  12       76.39       76.17      9.68 o
   4   2  12       20.92       29.22      7.34 o
   5   2  12       20.64       22.91      7.77 o
   6   2  12       10.58        1.67      6.31 o
  -6   3  12        0.91        1.02      5.82 o
  -5   3  12        2.00       -0.71      5.31 o
  -4   3  12       12.99        5.94      5.45 o
  -3   3  12       15.32       21.79      6.41 o
  -2   3  12       34.01       37.01      6.90 o
  -1   3  12       46.25       46.55      7.04 o
   0   3  12       33.26       42.52      5.05 o
   1   3  12        5.95        3.98      3.10 o
   2   3  12       11.88       18.17      4.24 o
   3   3  12        9.98        6.64      3.78 o
   4   3  12       26.29       31.10      5.53 o
   5   3  12       11.35        9.11      6.73 o
   6   3  12       19.58       15.77      7.43 o
  -6   4  12        0.03        3.13      6.06 o
  -5   4  12        2.11        6.57      6.06 o
  -4   4  12       13.27       23.23      6.92 o
  -3   4  12       15.40       16.64      5.94 o
  -2   4  12       15.54       12.37      5.13 o
  -1   4  12       44.60       36.31      4.95 o
   0   4  12      129.38      115.74      7.68 o
   1   4  12       10.61       10.50      4.65 o
   2   4  12       20.95       26.38      7.62 o
   3   4  12       26.62       28.93      5.37 o
   4   4  12       13.06        9.19      4.49 o
   5   4  12       14.62        7.43      6.63 o
   6   4  12       12.34       15.60      7.83 o
  -6   5  12        4.65       -2.20      5.13 o
  -5   5  12        0.09       -4.48      4.48 o
  -4   5  12        7.40        9.68      5.59 o
  -3   5  12        6.16       10.21      5.47 o
  -2   5  12       29.49       26.33      6.33 o
  -1   5  12       38.56       36.83      8.49 o
   0   5  12       11.10       12.22      3.63 o
   1   5  12       43.03       49.61      5.65 o
   2   5  12        6.21       -0.69      3.28 o
   3   5  12       20.38       28.93      7.75 o
   4   5  12        9.92        9.93      5.34 o
   5   5  12       16.24       22.44      5.68 o
  -5   6  12        7.88        3.38      5.31 o
  -4   6  12       22.38       26.12      6.94 o
  -3   6  12        1.70        0.26      4.62 o
  -2   6  12       54.22       55.85      7.63 o
  -1   6  12       63.94       56.54      5.73 o
   0   6  12       39.68       57.39     15.31 o
   1   6  12       18.72       22.86      4.53 o
   2   6  12       51.38       41.93      5.67 o
   3   6  12       65.28       68.93     10.07 o
   4   6  12       15.21       13.38      6.03 o
   5   6  12       25.07       21.23      5.35 o
  -5   7  12        4.20        6.16      5.80 o
  -4   7  12        2.45        4.78      4.88 o
  -3   7  12        4.67        0.92      4.21 o
  -2   7  12       13.95       17.02      4.19 o
  -1   7  12       11.91        4.28      3.35 o
   0   7  12        5.68        1.88      3.01 o
   1   7  12       42.20       49.85     14.10 o
   2   7  12        5.17        6.34      3.74 o
   3   7  12        7.33        9.94      4.45 o
   4   7  12       50.26       62.70      7.23 o
   5   7  12        1.04       -4.00      4.00 o
  -5   8  12        1.47        2.73      5.55 o
  -4   8  12        7.72       11.31      5.72 o
  -3   8  12        0.81       -2.91      4.44 o
  -2   8  12        5.22        5.03      3.36 o
  -1   8  12       17.12       18.60      4.21 o
   0   8  12       19.64       12.05      5.55 o
   1   8  12       19.80       20.61      6.08 o
   2   8  12       14.58       19.26      4.59 o
   3   8  12       66.67       85.95      7.62 o
   4   8  12       29.21       31.30      6.02 o
   5   8  12        9.16        8.98      4.84 o
  -5   9  12        0.87       -3.23      5.05 o
  -4   9  12       24.54       21.20      6.49 o
  -3   9  12       23.77       21.91      6.06 o
  -2   9  12       11.08       12.38      3.92 o
  -1   9  12       23.82       27.29      4.56 o
   0   9  12        0.95        4.05      5.33 o
   1   9  12      102.46      114.71      8.02 o
   2   9  12       40.30       43.46      5.70 o
   3   9  12       18.66       21.78      5.23 o
   4   9  12       24.03       22.07      5.47 o
   5   9  12        1.26       -2.04      4.22 o
  -5  10  12        6.83       11.78      5.76 o
  -4  10  12        5.08        1.04      4.72 o
  -3  10  12        1.10        0.75      3.48 o
  -2  10  12       27.59       35.83      5.10 o
  -1  10  12        2.73        7.92      3.47 o
   0  10  12       19.99       26.61      4.60 o
   1  10  12        7.81        2.73      7.29 o
   2  10  12        1.41        1.59      3.67 o
   3  10  12        0.53       -2.39      3.55 o
   4  10  12       25.15       25.01      5.54 o
   5  10  12        3.18        1.15      4.43 o
  -4  11  12        4.97       10.32      5.47 o
  -3  11  12       26.81       29.66      5.09 o
  -2  11  12       16.16       19.38      4.36 o
  -1  11  12       89.66       81.72     14.05 o
   0  11  12        3.43        6.98      5.00 o
   1  11  12       43.86       49.27      5.79 o
   2  11  12       11.16        7.26      3.85 o
   3  11  12       29.21       38.41      6.00 o
   4  11  12       17.72       24.13      5.63 o
  -4  12  12        4.18       11.43      5.37 o
  -3  12  12        3.69       10.57      4.13 o
  -2  12  12        7.52        7.99      8.30 o
  -1  12  12        5.19        3.67      3.31 o
   0  12  12       22.63       30.24      5.31 o
   1  12  12       22.54       21.84      4.68 o
   2  12  12        0.70        1.53      3.56 o
   3  12  12        4.38        3.19      5.47 o
   4  12  12        3.70        1.87      4.34 o
  -4  13  12       20.87       16.19      5.33 o
  -3  13  12        0.86       -1.65      3.27 o
  -2  13  12       33.62       33.88      5.58 o
  -1  13  12        5.33        5.67      3.40 o
   0  13  12        8.08        5.68      3.32 o
   1  13  12        0.23        0.30      3.40 o
   2  13  12       29.57       37.50      5.81 o
   3  13  12       23.08       16.67      4.96 o
   4  13  12        2.77        1.63      4.18 o
  -3  14  12        4.40        3.96      5.97 o
  -2  14  12        4.30       -0.20      3.26 o
  -1  14  12        3.61        4.05      3.92 o
   0  14  12        6.66       11.48      9.62 o
   1  14  12       28.82       30.47      5.79 o
   2  14  12        6.09       10.55      4.15 o
   3  14  12        3.58        0.01      3.96 o
  -3  15  12       10.89        8.08      4.28 o
  -2  15  12        3.17       12.34      3.86 o
  -1  15  12       10.58       16.65      4.13 o
   0  15  12        0.32        1.72      3.19 o
   1  15  12        8.95       18.99      4.48 o
   2  15  12       10.13       15.85      4.64 o
   3  15  12       12.75       20.57      5.36 o
  -2  16  12        4.04        2.64      3.74 o
  -1  16  12        1.93        1.29      3.24 o
   0  16  12        6.53        6.85      3.63 o
   1  16  12        1.96        0.97      3.74 o
   2  16  12       10.24       20.42      5.05 o
  -1  17  12       10.83       16.53      4.05 o
   0  17  12       11.70       11.82      3.98 o
   1  17  12        7.61       12.10      5.00 o
  -4  -8  13       15.71        3.28      6.55 o
  -3  -8  13        6.39        3.48      5.98 o
  -2  -8  13        0.69       -2.73      4.46 o
  -1  -8  13       10.99        0.08      4.31 o
   0  -8  13       24.81       34.77      7.85 o
  -5  -7  13        0.48        9.38      7.63 o
  -4  -7  13       35.47       51.98     10.56 o
  -3  -7  13        4.55       -1.67      4.78 o
  -2  -7  13        9.70       16.34      6.65 o
  -1  -7  13       12.05       21.18      6.61 o
   0  -7  13       12.69       12.65      5.98 o
   1  -7  13       78.64       81.77     10.44 o
  -5  -6  13        1.30       -3.74      6.27 o
  -4  -6  13        3.21        9.30      6.31 o
  -3  -6  13        1.30       -4.44      4.44 o
  -2  -6  13        1.14        6.02      5.47 o
  -1  -6  13        0.70       14.75      6.23 o
   0  -6  13       14.26        8.91      5.35 o
   1  -6  13        6.60        2.75      5.17 o
   2  -6  13        0.11        0.02      4.90 o
  -5  -5  13        4.00        1.42      6.47 o
  -4  -5  13        3.39       10.76      6.47 o
  -3  -5  13        3.94        0.45      5.68 o
  -2  -5  13       30.79       25.07      7.43 o
  -1  -5  13        3.66        6.45      5.15 o
   0  -5  13       25.02       40.14      7.91 o
   1  -5  13       38.27       33.37      7.63 o
   2  -5  13        1.81        7.75      5.47 o
  -5  -4  13        3.78        0.26      6.10 o
  -4  -4  13        7.32        4.86      5.78 o
  -3  -4  13        2.05        3.82      5.86 o
  -2  -4  13       35.29       36.54      8.14 o
  -1  -4  13       49.76       39.25      8.04 o
   0  -4  13       57.96       52.29      8.63 o
   1  -4  13        2.08       11.54      5.47 o
   2  -4  13       42.03       49.13      8.50 o
   3  -4  13       13.22       12.98      6.21 o
  -5  -3  13        0.02        2.38      6.41 o
  -4  -3  13       16.33       21.28      7.67 o
  -3  -3  13        3.47        5.19      5.80 o
  -2  -3  13       15.40       13.86      5.80 o
  -1  -3  13        7.39        5.17      5.25 o
   0  -3  13       12.32        6.14      5.27 o
   1  -3  13       64.72       71.21      9.38 o
   2  -3  13        0.20       -2.73      4.15 o
   3  -3  13        1.74        1.97      5.21 o
  -5  -2  13       14.21        5.13      6.21 o
  -4  -2  13        0.39       -1.89      5.64 o
  -3  -2  13        2.74       -0.22      5.13 o
  -1  -2  13        4.52        2.08      4.56 o
   0  -2  13       29.08       30.48      7.10 o
   1  -2  13        2.89       -3.72      4.54 o
   2  -2  13        8.61       10.91      5.37 o
   3  -2  13       29.65       24.82      7.43 o
   4  -2  13       26.07       28.44      8.00 o
  -5  -1  13        6.60        7.00      6.00 o
  -4  -1  13        0.19        2.73      5.66 o
  -3  -1  13       16.54       18.94      6.71 o
  -2  -1  13        0.64        6.49      5.37 o
  -1  -1  13       22.51       26.12      6.73 o
   0  -1  13       13.52        8.95      5.72 o
   1  -1  13       66.37       60.59      8.89 o
   2  -1  13        3.92       -2.85      4.44 o
   3  -1  13       10.37       13.61      6.02 o
   4  -1  13        4.76        1.59      5.90 o
  -5   0  13        0.03       -2.73      5.78 o
  -4   0  13        0.27        7.43      5.33 o
  -3   0  13       15.72       13.51      6.31 o
  -2   0  13       71.84       66.87      9.22 o
  -1   0  13        6.37        0.71      4.56 o
   0   0  13        2.53        6.10      5.19 o
   1   0  13       44.53       56.64      8.65 o
   2   0  13       26.95       31.11      7.45 o
   3   0  13        5.57        5.27      5.86 o
   4   0  13       36.01       47.99      9.62 o
   5   0  13       43.92       59.33     10.56 o
  -5   1  13        6.74       15.48      7.24 o
  -4   1  13        0.19        2.32      4.76 o
  -3   1  13       16.02       13.81      6.29 o
  -2   1  13        0.74       10.42      5.41 o
  -1   1  13       23.93       17.78      5.78 o
   0   1  13       12.57       19.21      6.02 o
   1   1  13       65.80       67.83      9.22 o
   2   1  13        3.95        6.23      5.55 o
   3   1  13        9.60       18.68      6.37 o
   4   1  13        4.61        9.66      6.27 o
  -5   2  13       14.31       11.17      6.57 o
  -4   2  13        0.41        5.53      5.82 o
  -3   2  13        2.54       -4.03      4.03 o
  -2   2  13       16.48       18.70      6.18 o
  -1   2  13        4.85       -3.70      3.70 o
   0   2  13       28.87       20.30      6.10 o
   1   2  13        3.01       13.00      5.49 o
   2   2  13        9.13        7.98      5.59 o
   3   2  13       29.72       45.19      8.55 o
   4   2  13       26.22       23.38      7.55 o
  -5   3  13        0.01        0.77      5.90 o
  -4   3  13       16.32       22.46      6.88 o
  -3   3  13        3.64        1.63      5.29 o
  -2   3  13       15.42       20.75      6.39 o
  -1   3  13        7.44       13.00      5.49 o
   0   3  13       11.91       11.35      5.37 o
   1   3  13       64.85       75.64      9.36 o
   2   3  13        0.25       -4.37      4.37 o
   3   3  13        2.22        9.89      6.12 o
   4   3  13       48.72       31.37      8.06 o
   5   3  13        0.59       10.17      6.73 o
  -5   4  13        3.75       -4.92      4.92 o
  -4   4  13        6.92        2.69      5.47 o
  -3   4  13        2.20        0.71      4.48 o
  -2   4  13       35.06       36.89      7.16 o
  -1   4  13       49.18       43.32      7.30 o
   0   4  13       57.04       56.05      8.04 o
   1   4  13        1.89       -2.91      4.15 o
   2   4  13       42.80       55.26      8.89 o
   3   4  13       12.74        7.26      5.25 o
   5   4  13       13.69       13.43      6.82 o
  -5   5  13        3.99       13.37      6.67 o
  -4   5  13        3.24       -0.85      5.19 o
  -3   5  13        4.31       14.32      5.78 o
  -2   5  13       30.62       30.84      7.00 o
  -1   5  13        3.65        4.92      4.62 o
   0   5  13       24.78       23.48      6.18 o
   1   5  13       38.56       40.13      5.54 o
   2   5  13        1.89        7.54      3.84 o
   3   5  13       20.72       27.40      5.38 o
   5   5  13       11.75       11.66      7.18 o
  -5   6  13        1.36        2.18      5.94 o
  -4   6  13        3.09        2.48      5.27 o
  -3   6  13        1.24       -4.09      4.09 o
  -2   6  13        1.13       -3.87      3.87 o
  -1   6  13        0.80       -0.79      3.82 o
   0   6  13       13.98       12.29      4.19 o
   1   6  13        6.46        7.32      3.73 o
   2   6  13        0.16        1.40      6.24 o
   3   6  13       23.68       26.45      7.06 o
   4   6  13        5.27        6.03      4.24 o
   5   6  13        2.70        4.07      6.47 o
  -5   7  13        0.45       -3.70      3.70 o
  -4   7  13       35.22       31.31      7.57 o
  -3   7  13        4.54        4.17      5.25 o
  -2   7  13        9.77       10.66      5.33 o
  -1   7  13       12.26        9.98      3.79 o
   0   7  13       12.31       10.60      3.82 o
   1   7  13       80.07       85.93      7.40 o
   2   7  13        2.03        1.27      3.66 o
   3   7  13       51.26       58.61      6.85 o
   4   7  13        3.59        6.62      4.59 o
   5   7  13        2.05       -3.12      4.31 o
  -5   8  13        0.30        2.18      5.57 o
  -4   8  13       15.81       27.59      7.45 o
  -3   8  13        6.50        9.42      5.66 o
  -2   8  13        0.76        1.55      4.46 o
  -1   8  13       10.58        9.72      3.81 o
   0   8  13       25.39       24.66      4.71 o
   1   8  13        5.07        5.13      3.83 o
   2   8  13       12.90       22.20      5.75 o
   3   8  13       21.75       14.99      4.85 o
   4   8  13        5.20        2.80      4.42 o
  -4   9  13        0.74        5.45      5.35 o
  -3   9  13       31.36       29.64      7.08 o
  -2   9  13        5.64        6.59      4.80 o
  -1   9  13       23.80       25.44      6.23 o
   0   9  13       23.01       26.70      4.80 o
   1   9  13        5.90       11.85      4.23 o
   2   9  13       12.85       11.08      4.35 o
   3   9  13       19.14       23.55      5.27 o
   4   9  13        3.63        2.17      4.29 o
  -4  10  13        3.66        9.89      5.84 o
  -3  10  13        2.90        0.53      4.76 o
  -2  10  13        6.70       10.00      4.05 o
  -1  10  13       21.60       26.72      7.67 o
   0  10  13        0.65       -2.40      5.33 o
   1  10  13        0.10        0.45      5.00 o
   2  10  13        0.82        0.42      3.88 o
   3  10  13       19.83       27.32      5.67 o
   4  10  13        5.19       -3.88      3.88 o
  -4  11  13       12.04        8.12      6.00 o
  -3  11  13       10.67       14.12      5.76 o
  -2  11  13       23.25       20.47      4.78 o
  -1  11  13       29.95       29.08      4.89 o
   0  11  13        5.29        2.01      8.08 o
   1  11  13       29.51       33.34      6.35 o
   2  11  13       17.83       16.91      5.09 o
   3  11  13        9.77       15.70      4.70 o
   4  11  13        8.68        7.47      9.46 o
  -3  12  13        2.39        6.02      5.25 o
  -2  12  13       18.80       21.78      4.79 o
  -1  12  13       14.97       10.68      3.99 o
   0  12  13        7.39       11.02      3.96 o
   1  12  13        5.94        4.08      3.80 o
   2  12  13        1.73        2.61      3.89 o
   3  12  13        1.29        5.25      5.98 o
  -3  13  13        0.03        4.98      4.82 o
  -2  13  13        7.53       13.76      6.20 o
  -1  13  13       17.37       25.84      4.75 o
   0  13  13       15.05       21.74      5.56 o
   1  13  13       21.26       18.67      6.23 o
   2  13  13       21.22       20.52      5.16 o
   3  13  13       21.06       31.43      5.91 o
  -2  14  13        0.34       -3.43      3.43 o
  -1  14  13        1.33        8.62      4.36 o
   0  14  13        2.80       -1.71      3.63 o
   1  14  13        3.09       -0.58      3.50 o
   2  14  13       34.82       38.38     11.31 o
  -2  15  13       14.83       25.69      6.00 o
  -1  15  13        1.70        4.06      3.84 o
   0  15  13        9.61       15.71      4.48 o
   1  15  13        5.69       10.12      4.40 o
   2  15  13       34.14       31.98      7.81 o
   0  16  13        5.37       11.48      4.37 o
  -3  -8  14        0.10       -0.04      5.82 o
  -2  -8  14        5.09       15.89      7.22 o
  -1  -8  14        2.32        0.55      5.05 o
  -4  -7  14        4.85       19.19      8.18 o
  -3  -7  14       24.54       38.07      9.24 o
  -2  -7  14        5.17        2.18      5.07 o
  -1  -7  14        4.76        9.56      6.21 o
   0  -7  14       27.00       27.00      7.61 o
  -4  -6  14        2.68        1.08      6.29 o
  -3  -6  14        2.12       -4.54      5.74 o
  -2  -6  14        9.62        7.34      5.96 o
  -1  -6  14        2.83        2.05      5.03 o
   0  -6  14        5.87       15.93      6.49 o
   1  -6  14       17.77       18.70      7.12 o
  -4  -5  14        7.92       19.96      8.26 o
  -3  -5  14        4.42        3.19      5.84 o
  -2  -5  14       14.22       25.51      7.73 o
  -1  -5  14       13.09       16.24      6.47 o
   0  -5  14        3.03        8.32      5.55 o
   1  -5  14       11.21       24.23      7.61 o
   2  -5  14        0.88        5.96      5.68 o
  -4  -4  14        3.14       -2.22      5.96 o
  -3  -4  14        2.67        2.95      5.80 o
  -2  -4  14        4.50        0.73      5.33 o
  -1  -4  14        0.10       -2.42      4.64 o
   0  -4  14        1.13       -0.92      4.96 o
   1  -4  14        0.30       -4.37      4.37 o
   2  -4  14       15.35       19.14      7.06 o
   3  -4  14        0.92       -3.80      4.68 o
  -4  -3  14        0.39       -0.59      6.10 o
  -3  -3  14        4.74        6.37      6.39 o
  -2  -3  14        0.90        1.40      4.96 o
  -1  -3  14       37.13       40.57      8.30 o
   0  -3  14       41.30       53.87      9.20 o
   1  -3  14        6.57       12.47      5.86 o
   2  -3  14        4.23       -2.56      5.03 o
   3  -3  14        6.47       11.31      6.39 o
  -5  -2  14        0.48       13.14      7.59 o
  -4  -2  14       39.81       63.86     10.58 o
  -3  -2  14        6.61       13.53      6.59 o
  -2  -2  14        7.52       11.11      6.18 o
  -1  -2  14       15.63       13.51      6.10 o
   0  -2  14       19.13       31.56      7.77 o
   1  -2  14        8.31       18.37      6.49 o
   2  -2  14       18.82       26.84      7.32 o
   3  -2  14       46.35       44.07      9.28 o
   4  -2  14        2.74       11.13      6.47 o
  -5  -1  14        1.71        2.97      6.21 o
  -4  -1  14       16.51       17.37      7.53 o
  -3  -1  14       19.13       21.87      7.39 o
  -2  -1  14        1.19       -3.36      4.76 o
  -1  -1  14       20.49       31.98      7.65 o
   0  -1  14       37.55       43.36      8.42 o
   1  -1  14       17.54       23.74      7.06 o
   2  -1  14        3.93        3.46      5.53 o
   3  -1  14       14.90       21.59      7.43 o
   4  -1  14        7.85       10.52      7.04 o
  -5   0  14       13.57       13.51      6.92 o
  -4   0  14        5.39       10.95      6.98 o
  -3   0  14       19.23       21.77      7.00 o
  -2   0  14        0.48       -1.89      4.92 o
  -1   0  14        4.03        3.32      5.19 o
   0   0  14        2.06        2.12      5.31 o
   1   0  14        1.15        1.49      5.07 o
   2   0  14       12.52       14.24      6.35 o
   3   0  14        8.77        6.06      6.18 o
   4   0  14       16.21       25.39      8.04 o
  -5   1  14        1.77       -3.74      5.51 o
  -4   1  14       16.63       28.65      8.34 o
  -3   1  14       18.44       17.44      7.18 o
  -2   1  14        1.10        9.30      5.66 o
  -1   1  14       20.28       24.62      7.00 o
   0   1  14       37.93       41.77      8.20 o
   1   1  14       17.61       22.32      6.92 o
   2   1  14        3.76       -0.18      4.94 o
   3   1  14       15.14       14.34      6.80 o
   4   1  14        7.81        8.48      6.61 o
  -5   2  14        0.49        7.47      7.06 o
  -4   2  14       40.24       45.70      9.52 o
  -3   2  14        6.56       10.56      6.33 o
  -2   2  14        6.98        8.40      5.72 o
  -1   2  14       15.45       27.12      7.02 o
   0   2  14       19.25       22.16      7.06 o
   1   2  14        8.43       17.48      6.49 o
   2   2  14       19.78       30.97      7.75 o
   3   2  14       47.27       61.22     10.23 o
   4   2  14        2.68        1.22      5.96 o
  -4   3  14        0.40        1.24      5.74 o
  -3   3  14        4.32       11.56      6.06 o
  -2   3  14        0.99       -1.53      4.78 o
  -1   3  14       36.37       37.31      7.43 o
   0   3  14       40.80       44.98      8.16 o
   1   3  14        6.19        7.04      5.05 o
   2   3  14        4.47        3.87      5.57 o
   3   3  14        6.99       17.74      7.45 o
   4   3  14        4.06        8.08      5.86 o
  -4   4  14        3.07        5.74      6.12 o
  -3   4  14        2.64        1.16      5.43 o
  -2   4  14        4.54       -1.14      4.54 o
  -1   4  14        0.07       -2.71      4.54 o
   0   4  14        1.10        5.29      5.15 o
   1   4  14        0.36       -4.05      4.29 o
   2   4  14       15.16       12.21      6.53 o
   3   4  14        1.02       -1.08      5.64 o
   4   4  14        1.85       11.64      6.92 o
  -4   5  14        7.90        8.04      6.71 o
  -3   5  14        4.64        9.05      5.74 o
  -2   5  14       14.29       20.30      6.47 o
  -1   5  14       13.15       11.21      5.37 o
   0   5  14        3.05        1.22      4.60 o
   1   5  14       10.50       12.23      5.80 o
   2   5  14        0.91        1.85      5.27 o
   3   5  14       44.70       54.28      9.83 o
   4   5  14        9.12       -1.28      6.04 o
  -4   6  14        2.89        3.64      5.53 o
  -3   6  14        2.17       -2.67      4.68 o
  -2   6  14        9.97       12.19      5.80 o
  -1   6  14        2.88        4.33      4.68 o
   0   6  14        5.78       -0.18      4.37 o
   1   6  14       17.41       23.56      6.69 o
   2   6  14       24.51       24.03      7.34 o
   3   6  14       11.77        7.77      6.71 o
   4   6  14        0.67       -2.77      5.19 o
  -4   7  14        4.72        8.75      6.23 o
  -3   7  14       25.00       29.07      7.34 o
  -2   7  14        5.59       -2.16      4.46 o
  -1   7  14        5.23       10.56      5.21 o
   0   7  14       26.77       16.15      6.25 o
   1   7  14       19.11       16.85      6.06 o
   2   7  14       11.64       12.37      6.39 o
   3   7  14       11.59       18.41      7.53 o
   4   7  14        2.73       10.54      6.35 o
  -4   8  14        5.01        3.85      5.64 o
  -3   8  14        0.11        1.73      5.11 o
  -2   8  14        5.21        8.00      5.55 o
  -1   8  14        2.52        3.32      4.72 o
   0   8  14        3.31        0.45      4.72 o
   1   8  14        4.46       10.49      5.02 o
   2   8  14        9.63        6.36      4.33 o
   3   8  14        4.91        6.06      4.52 o
   4   8  14       16.58        8.38      6.67 o
  -3   9  14        0.00        0.10      5.09 o
  -2   9  14        6.08       10.01      5.35 o
  -1   9  14        3.84        1.18      4.50 o
   0   9  14        1.08       -0.12      3.39 o
   1   9  14       40.31       45.21      6.28 o
   2   9  14        2.58       11.88      6.09 o
   3   9  14        6.68        9.06      4.89 o
  -3  10  14        5.18        1.44      5.27 o
  -2  10  14       15.46       10.03      5.62 o
  -1  10  14        8.93        6.69      5.07 o
   0  10  14        6.22        7.48      4.01 o
   1  10  14        8.81       11.20      4.42 o
   2  10  14       15.47       17.82      5.19 o
   3  10  14       14.83       11.08      4.70 o
  -3  11  14        1.19        2.52      5.70 o
  -2  11  14       20.63       28.91      7.14 o
  -1  11  14        2.09        4.03      5.03 o
   0  11  14       14.50       16.87      5.30 o
   1  11  14       16.12       22.26      5.17 o
   2  11  14       10.35        9.41      7.26 o
   3  11  14       13.97       13.33      8.69 o
  -2  12  14        0.60        6.86      5.43 o
  -1  12  14        0.81        7.89      4.89 o
   0  12  14        1.91       -2.49      3.57 o
   1  12  14        4.21       -1.19      3.80 o
   2  12  14       30.17       44.63      6.72 o
  -2  13  14       28.08       31.35      6.96 o
  -1  13  14       34.13       48.42      6.32 o
   0  13  14        3.21        3.87      4.02 o
   1  13  14        9.71        4.13      5.42 o
   0  14  14        4.60       -2.71      3.56 o
  -3  -7  15        2.80        3.72      6.45 o
  -2  -7  15        5.14        3.82      5.90 o
  -1  -7  15        0.24       -3.91      3.91 o
  -3  -6  15        4.70       12.82      7.79 o
  -2  -6  15        2.38        5.13      5.96 o
  -1  -6  15        3.18        2.71      5.21 o
   0  -6  15        1.68        8.97      5.82 o
  -3  -5  15        1.23        1.91      6.69 o
  -2  -5  15        4.06        5.72      6.33 o
  -1  -5  15        2.12        9.66      6.39 o
   0  -5  15        1.73        3.52      5.51 o
   1  -5  15       15.00       16.42      7.08 o
  -3  -4  15        4.38        3.60      6.18 o
  -2  -4  15        2.42       -4.84      4.96 o
  -1  -4  15        4.87        6.53      5.86 o
   0  -4  15        2.81        3.05      5.51 o
   1  -4  15       12.12       26.96      8.04 o
   2  -4  15       18.90       28.26      8.10 o
  -4  -3  15        2.84       -4.48      6.06 o
  -3  -3  15        4.47       -2.12      5.70 o
  -2  -3  15        3.43       -2.79      5.25 o
  -1  -3  15        3.71        5.80      5.57 o
   0  -3  15        6.08       11.17      6.23 o
   1  -3  15       24.87       28.63      7.77 o
   2  -3  15        0.73        6.10      6.02 o
   3  -3  15       19.85       32.84      8.81 o
  -4  -2  15        2.76        7.32      6.94 o
  -3  -2  15        8.09       21.20      7.47 o
  -2  -2  15        7.89       18.05      6.94 o
  -1  -2  15        2.67       -2.32      5.17 o
   0  -2  15       12.48       10.93      6.47 o
   1  -2  15        2.48        8.04      5.57 o
   2  -2  15       15.18       17.94      6.84 o
   3  -2  15        8.08        6.35      5.70 o
  -4  -1  15        2.16        4.68      6.53 o
  -3  -1  15       11.54       17.19      7.30 o
  -2  -1  15       11.57       10.68      6.43 o
  -1  -1  15       10.49        7.02      5.96 o
   0  -1  15       26.88       23.07      7.34 o
   1  -1  15       21.57       18.35      7.08 o
   2  -1  15        2.96        9.09      6.57 o
   3  -1  15        3.83        1.42      6.10 o
   4  -1  15        2.84        9.50      7.24 o
  -4   0  15        9.22       10.99      7.12 o
  -3   0  15       10.28       11.11      6.86 o
  -2   0  15        6.69       18.41      6.84 o
  -1   0  15        0.00       -3.60      4.96 o
   0   0  15       17.29       14.87      6.65 o
   1   0  15        1.62        4.23      5.07 o
   2   0  15        5.87       -4.62      4.62 o
   3   0  15       17.76       45.00      9.60 o
   4   0  15       10.86       11.88      7.22 o
  -4   1  15        2.21        0.14      6.23 o
  -3   1  15       11.42       17.07      7.28 o
  -2   1  15       11.15       16.34      6.84 o
  -1   1  15       10.60        5.51      5.84 o
   0   1  15       26.60       25.84      7.69 o
   1   1  15       20.88       22.89      7.10 o
   2   1  15        3.26        1.57      5.41 o
   3   1  15        3.88        0.53      5.72 o
   4   1  15        2.86        4.50      6.23 o
  -4   2  15        2.66        3.76      6.39 o
  -3   2  15        8.22        9.85      6.67 o
  -2   2  15        8.39       17.58      6.84 o
  -1   2  15        2.73        1.83      5.19 o
   0   2  15       12.52       13.79      6.65 o
   1   2  15        2.39        2.30      5.57 o
   2   2  15       15.21       10.01      6.31 o
   3   2  15        7.88       21.22      7.77 o
   4   2  15        2.37        2.60      6.57 o
  -4   3  15        2.83        6.96      6.61 o
  -3   3  15        4.66        0.43      5.64 o
  -2   3  15        3.55        3.15      5.43 o
  -1   3  15        3.49       -0.20      4.78 o
   0   3  15        5.80       19.37      6.63 o
   1   3  15       24.21       29.64      7.79 o
   2   3  15        0.78       -1.26      5.25 o
   3   3  15       20.12       32.00      8.79 o
  -3   4  15        4.38       10.70      6.31 o
  -2   4  15        2.43        0.53      5.19 o
  -1   4  15        4.96       15.20      6.02 o
   0   4  15        2.88        1.30      5.21 o
   1   4  15       11.99        9.54      6.16 o
   2   4  15       19.08       14.75      6.69 o
   3   4  15        5.02       -1.63      5.51 o
  -3   5  15        1.23        3.23      5.57 o
  -2   5  15        4.23       12.43      6.18 o
  -1   5  15        1.83        7.59      5.29 o
   0   5  15        1.98       -4.03      4.37 o
   1   5  15       15.47       13.24      6.31 o
   2   5  15       16.30       19.94      7.41 o
   3   5  15        6.41       13.12      6.84 o
  -3   6  15        4.60        7.59      6.08 o
  -2   6  15        2.26        1.02      5.07 o
  -1   6  15        3.24        7.28      5.27 o
   0   6  15        1.79       10.76      5.96 o
   1   6  15       17.07       14.63      6.25 o
   2   6  15        2.55        6.51      5.86 o
   3   6  15        4.18        9.54      6.55 o
  -3   7  15        2.77        6.75      5.78 o
  -2   7  15        5.17        8.95      5.59 o
  -1   7  15        0.20        0.22      5.15 o
   0   7  15        0.40        0.79      5.33 o
   1   7  15       14.59       22.79      6.96 o
   2   7  15        3.22        0.49      5.37 o
   3   7  15       10.21        5.31      6.57 o
  -3   8  15        3.86        0.12      5.98 o
  -2   8  15       17.36       14.30      6.29 o
  -1   8  15        0.33        5.80      4.96 o
   0   8  15       12.87        8.18      5.94 o
   1   8  15        2.11       -0.69      4.84 o
   2   8  15        1.03        1.81      5.80 o
  -2   9  15        1.82       -0.63      4.94 o
  -1   9  15        3.21       -1.22      4.48 o
   0   9  15        5.17        3.99      5.45 o
   1   9  15        2.38        2.32      5.39 o
   2   9  15        2.90        6.45      6.31 o
  -2  10  15        0.67        1.24      5.07 o
  -1  10  15        6.96       17.19      6.33 o
   0  10  15        6.06        8.50      6.14 o
   1  10  15        1.97        7.24      5.64 o
   2  10  15        5.17        5.90      5.92 o
  -1  11  15       19.64       15.36      6.31 o
   0  11  15        1.39        3.05      5.37 o
   1  11  15        4.65        9.11      6.12 o
  -2  -6  16       11.63        4.48      6.77 o
  -1  -6  16        1.67       -4.64      5.27 o
  -2  -5  16        3.06       -4.39      5.39 o
  -1  -5  16        0.08       -3.56      4.94 o
   0  -5  16        0.47       -2.16      5.51 o
   1  -5  16        2.19       -0.14      5.66 o
  -2  -4  16        4.17       16.17      7.43 o
  -1  -4  16        0.98        2.52      5.45 o
   0  -4  16        0.37        5.51      6.02 o
   1  -4  16        0.93        0.00      6.08 o
  -2  -3  16        4.87       11.96      7.06 o
  -1  -3  16        4.35        5.92      5.96 o
   0  -3  16        0.31        1.16      5.74 o
   1  -3  16        0.54       -3.93      5.47 o
   2  -3  16        7.09       -4.58      4.58 o
  -2  -2  16        5.96       10.84      6.59 o
  -1  -2  16       10.98       13.06      6.51 o
   0  -2  16        1.88        1.46      5.33 o
   1  -2  16        4.06        1.91      6.00 o
   2  -2  16        1.98       25.19      7.75 o
  -3  -1  16        2.52       11.74      7.20 o
  -2  -1  16        6.92       15.20      7.26 o
  -1  -1  16        2.54        0.85      5.62 o
   0  -1  16       17.65       30.11      8.30 o
   1  -1  16       37.76       60.24     10.66 o
   2  -1  16        0.53       -2.10      5.78 o
  -3   0  16        0.61       -5.41      5.41 o
  -2   0  16        4.89       10.29      6.43 o
  -1   0  16        0.43        0.71      5.88 o
   0   0  16       33.07       42.38      9.01 o
   1   0  16        6.27       16.30      7.30 o
   2   0  16        8.04        4.96      6.10 o
  -3   1  16        2.64        0.18      6.02 o
  -2   1  16        6.96       10.68      6.41 o
  -1   1  16        2.62        3.40      5.80 o
   0   1  16       17.65       21.99      7.59 o
   1   1  16       37.48       38.98      8.73 o
   2   1  16        0.44        6.16      6.25 o
  -2   2  16        6.17       15.83      6.75 o
  -1   2  16       11.04       18.39      7.12 o
   0   2  16        1.73       -1.18      5.55 o
   1   2  16        3.98        7.16      6.25 o
   2   2  16        2.09        5.68      6.86 o
  -2   3  16        5.02        5.88      6.23 o
  -1   3  16        4.50        4.23      5.57 o
   0   3  16        0.22       -1.71      4.86 o
   1   3  16        0.41       -1.44      5.13 o
   2   3  16        6.92        5.00      6.14 o
  -2   4  16        4.20        8.16      6.35 o
  -1   4  16        1.00        1.40      5.21 o
   0   4  16        0.50        0.43      5.27 o
   1   4  16        1.05       -4.31      4.31 o
   2   4  16        1.70        2.26      5.84 o
  -2   5  16        3.12        5.31      5.96 o
  -1   5  16        0.07        8.83      6.33 o
   0   5  16        0.44        6.53      5.84 o
   1   5  16        2.19        0.90      5.64 o
   2   5  16        4.79        8.99      6.18 o
  -2   6  16       11.67       11.21      6.23 o
  -1   6  16        1.65       -3.54      4.82 o
   0   6  16        3.08       -4.68      4.68 o
   1   6  16        3.18        1.49      5.35 o
   2   6  16        8.20       12.51      6.65 o
  -1   7  16       10.77        6.63      5.55 o
   0   7  16        6.41        7.83      6.04 o
   1   7  16        8.71       11.58      6.47 o
  -1   8  16        2.33        4.07      5.62 o
   0   8  16        0.20       -2.42      4.78 o
   0   0  17        1.18       -0.47      6.12 o
 
